# Supplementary material for: G3BP1-dependent condensation of translationally inactive viral RNAs antagonizes infection
Source: Sci Adv. 2024 Jan 31;10(5):eadk8152. doi: 10.1126/sciadv.adk8152 (PMC10830107; doi:10.1126/sciadv.adk8152)
Supplement: Supplementary file 2 — Data file S1 [file sciadv.adk8152_data_file_s1.zip]

Archive with 1 entries (1 files):
- adk8152_Data_file_S1.xlsx
