# Supplementary material for: G3BP1-dependent condensation of translationally inactive viral RNAs antagonizes infection
Source: Sci Adv. 2024 Jan 31;10(5):eadk8152. doi: 10.1126/sciadv.adk8152 (PMC10830107; doi:10.1126/sciadv.adk8152)
Supplement: Supplementary file 2 — Data file S1 [file sciadv.adk8152_data_file_s1.zip › adk8152_Data_file_S1.xlsx]

## Sheet: Fig 1A,B
WT																														RLKO
				219	22439						11968.7	17312.8						756.258	23485.9						7728.67	22676.4								227	6910						17677.4	15912.9						1588.34	17371.8
No primary	No primary	G3BP	G3BP	Max 1	Max 1		MAVS	MAVS	G3BP	G3BP	Max 1	Max 1		MDA5	MDA5	G3BP	G3BP	Max 1	Max 1		RIGI	RIGI	G3BP	G3BP	Max 1	Max 1				No primary	No primary	G3BP	G3BP	Max 1	Max 1		MAVS	MAVS	G3BP	G3BP	Max 1	Max 1		MDA5	MDA5	G3BP	G3BP	Max 1	Max 1
X	Y	X	Y				X	Y	X	Y				X	Y	X	Y				X	Y	X	Y						X	Y	X	Y				X	Y	X	Y				X	Y	X	Y
0	58	0	2468	0.26484	0.109987		0	4650	0	1663	0.388513	0.0960563		0	200	0	3058				X	Y	X	Y						X	Y	X	Y				X	Y	X	Y				X	Y	X	Y
0.06478	55	0.06478	2643	0.251142	0.117786		0.06478	3561.36	0.06478	1426.21	0.297556	0.0823791		X	Y	X	Y				0	6591	0	955	0.852799	0.0421142				0	100	0	1637	0.440529	0.236903		0	1451	0	1602	0.0820821	0.100673		0	163	0	541	0.102623	0.0311424
0.12956	62	0.12956	1980	0.283105	0.0882392		0.12956	3285.16	0.12956	1565.79	0.274479	0.0904416		0	87	0	581	0.11504	0.0247382		0.06478	5308.33	0.06478	1358.89	0.686837	0.0599251				0.06478	88	0.06478	1437	0.387665	0.207959		0.06478	2163.89	0.06478	2451.47	0.12241	0.154056		0.06478	183.904	0.06478	674.024	0.115784	0.0387998
0.19434	46	0.19434	1256	0.210046	0.055974		0.19434	3443.9	0.19434	1548.72	0.287742	0.0894555		0.06478	49.226	0.06478	502.774	0.0650915	0.0214075		0.12956	4591.11	0.12956	1757.67	0.594037	0.0775107				0.12956	87	0.12956	1290	0.38326	0.186686		0.12956	2943.77	0.12956	2641.81	0.166527	0.166018		0.12956	165.162	0.12956	700.563	0.103984	0.0403275
0.25912	58	0.25912	1325	0.26484	0.059049		0.25912	2753.03	0.25912	1264.01	0.230019	0.07301		0.12956	49.581	0.12956	403	0.065561	0.0171592		0.19434	4020	0.19434	1696.33	0.520141	0.0748059				0.19434	75	0.19434	1285	0.330396	0.185962		0.19434	3213.87	0.19434	2494.09	0.181806	0.156734		0.19434	136.234	0.19434	668.76	0.0857714	0.0384968
0.3239	85	0.3239	1936	0.388128	0.0862784		0.3239	2246.28	0.3239	1298.4	0.187679	0.0749967		0.19434	60.581	0.19434	359.129	0.0801063	0.0152913		0.25912	3933.89	0.25912	1842.67	0.509	0.0812591				0.25912	78	0.25912	1669	0.343612	0.241534		0.25912	2101.8	0.25912	2529.71	0.118898	0.158973		0.25912	125.325	0.25912	603.158	0.0789032	0.0347204
0.38868	92	0.38868	2396	0.420091	0.106778		0.38868	2013.26	0.38868	1372.09	0.16821	0.0792531		0.25912	49.516	0.25912	434.839	0.065475	0.0185149		0.3239	3824.89	0.3239	1801	0.494896	0.0794216				0.3239	111	0.3239	1608	0.488987	0.232706		0.3239	1003.77	0.3239	2955.81	0.0567825	0.18575		0.3239	97.567	0.3239	556.205	0.0614271	0.0320176
0.45346	104	0.45346	2478	0.474886	0.110433		0.45346	2200.78	0.45346	1243.79	0.183878	0.0718426		0.3239	40	0.3239	463.194	0.052892	0.0197222		0.38868	3953.33	0.38868	1626.33	0.511516	0.071719				0.38868	139	0.38868	1272	0.612335	0.184081		0.38868	522.074	0.38868	3260.58	0.0295334	0.204902		0.38868	64.105	0.38868	559.215	0.0403598	0.0321909
0.51824	99	0.51824	2243	0.452055	0.0999599		0.51824	3410.41	0.51824	1237.45	0.284943	0.0714764		0.38868	38.613	0.38868	416.419	0.051058	0.0177306		0.45346	4486.67	0.45346	1791.44	0.580523	0.0790002				0.45346	97	0.45346	1053	0.427313	0.152388		0.45346	720.78	0.45346	4111.81	0.0407741	0.258395		0.45346	44.86	0.45346	469.757	0.0282433	0.0270413
0.58302	67	0.58302	2150	0.305936	0.0958153		0.58302	5565.19	0.58302	1350.59	0.464978	0.078011		0.45346	19.935	0.45346	312.742	0.0263601	0.0133162		0.51824	4990.78	0.51824	2334.89	0.645749	0.102965				0.51824	45	0.51824	967	0.198238	0.139942		0.51824	1633.77	0.51824	5869.78	0.092421	0.36887		0.51824	24.631	0.51824	444.493	0.0155074	0.025587
0.6478	53	0.6478	2536	0.242009	0.113018		0.6478	6907.32	0.6478	1358.04	0.577114	0.0784416		0.51824	23.097	0.51824	293.742	0.0305412	0.0125072		0.58302	6409	0.58302	2167	0.82925	0.0955617				0.58302	51	0.58302	660	0.22467	0.0955137		0.58302	2803.22	0.58302	7623.33	0.158576	0.479068		0.58302	16.157	0.58302	489.653	0.0101723	0.0281866
0.71258	80	0.71258	2359	0.365297	0.105129		0.71258	7404.2	0.71258	1494.32	0.618629	0.0863131		0.58302	32.516	0.58302	565.742	0.0429959	0.0240886		0.6478	7728.67	0.6478	1771.11	1	0.0781036				0.6478	92	0.6478	411	0.405286	0.059479		0.6478	3864.36	0.6478	8700.33	0.218604	0.546748		0.6478	26.518	0.6478	544.863	0.0166954	0.0313647
0.77736	75	0.77736	2441	0.342466	0.108784		0.77736	8823.48	0.77736	1729.83	0.737212	0.0999164		0.6478	51.613	0.6478	1440.48	0.0682479	0.061334		0.71258	7578.33	0.71258	1448.33	0.980549	0.0638695				0.71258	100	0.71258	485	0.440529	0.0701881		0.71258	3725.76	0.71258	9231.32	0.210764	0.580117		0.71258	67.704	0.71258	493.963	0.0426257	0.0284347
0.84214	74	0.84214	2566	0.3379	0.114354		0.84214	10404	0.84214	1920.11	0.869269	0.110907		0.71258	88.516	0.71258	3752.87	0.117045	0.159793		0.77736	7173	0.77736	1827	0.928103	0.0805682				0.77736	136	0.77736	860	0.599119	0.124457		0.77736	3256.02	0.77736	10464.3	0.184191	0.657598		0.77736	134.882	0.77736	363.3	0.0849202	0.0209132
0.90692	77	0.90692	2706	0.351598	0.120594		0.90692	11000.4	0.90692	1858.17	0.9191	0.107329		0.77736	101.613	0.77736	7841.03	0.134363	0.333861		0.84214	5794.33	0.84214	2461.67	0.74972	0.108556				0.84214	141	0.84214	1448	0.621145	0.209551		0.84214	3422.62	0.84214	12155.1	0.193615	0.763855		0.84214	136.725	0.84214	173.146	0.0860805	0.00996705
0.9717	77	0.9717	2744	0.351598	0.122287		0.9717	10029.4	0.9717	1614.44	0.837971	0.0932515		0.84214	113.452	0.84214	12997.1	0.150018	0.5534		0.90692	5284.78	0.90692	2640.33	0.683789	0.116435				0.90692	119	0.90692	2197	0.524229	0.317945		0.90692	3959.41	0.90692	13755.6	0.223981	0.864431		0.90692	87.214	0.90692	38.655	0.0549089	0.00222515
1.03648	69	1.03648	2652	0.315068	0.118187		1.03648	8435.38	1.03648	1559.23	0.704786	0.0900623		0.90692	129.323	0.90692	18278.4	0.171004	0.778271		0.9717	5179.33	0.9717	2932	0.670146	0.129297				0.9717	164	0.9717	3510	0.722467	0.507959		0.9717	4766.04	0.9717	13317.7	0.269612	0.836915		0.9717	44.375	0.9717	6.375	0.027938	0.000366973
1.10126	75	1.10126	2221	0.342466	0.0989795		1.10126	7651.73	1.10126	1755.93	0.639311	0.101424		0.9717	157.806	0.9717	21103.5	0.208667	0.898562		1.03648	5075.44	1.03648	1867.44	0.656704	0.0823517				1.03648	180	1.03648	4441	0.792952	0.642692		1.03648	4951.47	1.03648	11367.8	0.280101	0.714377		1.03648	19.669	1.03648	33.901	0.0123834	0.00195149
1.16604	71	1.16604	1800	0.324201	0.0802175		1.16604	6907.83	1.16604	1925.75	0.577157	0.111233		1.03648	122.484	1.03648	21080.2	0.161961	0.897568		1.10126	5445.22	1.10126	1070	0.704549	0.0471855				1.10126	159	1.10126	4794	0.700441	0.693777		1.10126	4483.1	1.10126	9410.07	0.253606	0.59135		1.10126	9.136	1.10126	294.473	0.00575192	0.0169512
1.23082	80	1.23082	1604	0.365297	0.0714827		1.23082	5642.02	1.23082	1988.8	0.471397	0.114875		1.10126	91.581	1.10126	21078.6	0.121098	0.897502		1.16604	6216	1.16604	1045	0.804278	0.0460831				1.16604	133	1.16604	4537	0.585903	0.656585		1.16604	3600.2	1.16604	7520.63	0.203661	0.472613		1.16604	16.504	1.16604	1346.47	0.0103907	0.0775088
1.2956	117	1.2956	1487	0.534247	0.0662686		1.2956	4651.2	1.2956	1889	0.388613	0.10911		1.16604	60.452	1.16604	21675.1	0.0799357	0.922898		1.23082	6458.78	1.23082	1191.78	0.835691	0.0525558				1.23082	141	1.23082	3784	0.621145	0.547612		1.23082	2875.03	1.23082	6055.48	0.162639	0.38054		1.23082	53.545	1.23082	3643.39	0.0337113	0.209729
1.36038	110	1.36038	1549	0.502283	0.0690316		1.36038	4129.6	1.36038	1538.41	0.345033	0.0888599		1.23082	64.258	1.23082	22185.4	0.0849684	0.944624		1.2956	6794.22	1.2956	2108.67	0.879094	0.0929893				1.2956	88	1.2956	3399	0.387665	0.491896		1.2956	2846.41	1.2956	4624.76	0.16102	0.29063		1.2956	116.789	1.2956	6284.17	0.073529	0.361744
1.42516	76	1.42516	2004	0.347032	0.0893088		1.42516	5218.03	1.42516	1627.58	0.435972	0.0940105		1.2956	150.516	1.2956	23222	0.199027	0.988762		1.36038	6142.67	1.36038	4406.67	0.79479	0.194328				1.36038	50	1.36038	3293	0.220264	0.476556		1.36038	3638.38	1.36038	4004.76	0.205821	0.251668		1.36038	195.471	1.36038	8495.83	0.123066	0.489058
1.48994	130	1.48994	3390	0.593607	0.151076		1.48994	7688.54	1.48994	1919.6	0.642386	0.110878		1.36038	345.194	1.36038	23485.9	0.45645	1		1.42516	5411	1.42516	7593.78	0.700121	0.334875				1.42516	59	1.42516	3098	0.259912	0.448336		1.42516	5880.75	1.42516	3162.63	0.33267	0.198747		1.42516	231.074	1.42516	10520	0.145482	0.60558
1.55472	152	1.55472	6366	0.694064	0.283702		1.55472	10076.5	1.55472	1690.57	0.841904	0.0976485		1.42516	598.097	1.42516	18803.7	0.790864	0.80064		1.48994	4645.11	1.48994	11400.7	0.601024	0.502754				1.48994	42	1.48994	3540	0.185022	0.512301		1.48994	10135.1	1.48994	2233.93	0.573336	0.140385		1.48994	188.9	1.48994	11798.9	0.118929	0.679199
1.6195	89	1.6195	10136	0.406393	0.451714		1.6195	11036	1.6195	1871	0.92207	0.108071		1.48994	732.484	1.48994	13513.5	0.968564	0.575388		1.55472	4081.67	1.55472	15318.3	0.52812	0.675517				1.55472	47	1.55472	4156	0.207048	0.601447		1.55472	14563.8	1.55472	1599.91	0.823865	0.100542		1.55472	164.89	1.55472	12704.4	0.103813	0.73132
1.68428	106	1.68428	14593	0.484018	0.650341		1.68428	10303.9	1.68428	2053.36	0.860904	0.118604		1.55472	756.258	1.55472	8391.03	1	0.35728		1.6195	3478.89	1.6195	20470.9	0.450128	0.902738				1.6195	80	1.6195	4233	0.352423	0.61259		1.6195	17677.4	1.6195	1270.2	1	0.079822		1.6195	211.053	1.6195	14468.1	0.132877	0.832849
1.74906	181	1.74906	17210	0.826484	0.766968		1.74906	9543.75	1.74906	1657.95	0.797391	0.0957646		1.6195	431.581	1.6195	4068.26	0.57068	0.173221		1.68428	3396.44	1.68428	22676.4	0.439461	1				1.68428	109	1.68428	4625	0.480176	0.66932		1.68428	15871.7	1.68428	1375	0.897854	0.0864082		1.68428	417.991	1.68428	15841.3	0.263162	0.911893
1.81384	211	1.81384	20418	0.96347	0.909934		1.81384	9294.1	1.81384	1477.09	0.776532	0.0853178		1.68428	152.387	1.68428	1625.81	0.201501	0.0692248		1.74906	4033	1.74906	21039	0.521823	0.927791				1.74906	108	1.74906	4917	0.475771	0.711577		1.74906	10436	1.74906	1563.87	0.590356	0.0982769		1.74906	729.033	1.74906	16102.2	0.458991	0.926915
1.87862	219	1.87862	22439	1	1		1.87862	9694.25	1.87862	1377.61	0.809965	0.0795717		1.74906	58.806	1.74906	474.194	0.0777592	0.0201906		1.81384	5388.22	1.81384	20212.6	0.697174	0.891346				1.81384	86	1.81384	4771	0.378855	0.690449		1.81384	5334.6	1.81384	1716.66	0.301775	0.107879		1.81384	971.016	1.81384	14380.8	0.611341	0.827823
1.9434	166	1.9434	19883	0.757991	0.886091		1.9434	9089.88	1.9434	1416.2	0.75947	0.0818009		1.81384	25.226	1.81384	103.645	0.0333563	0.00441307		1.87862	6736.11	1.87862	15682	0.871575	0.691555				1.87862	67	1.87862	4776	0.295154	0.691172		1.87862	2452.9	1.87862	1855.33	0.138759	0.116593		1.87862	1205.82	1.87862	12497.8	0.759171	0.719426
2.00818	132	2.00818	18162	0.60274	0.809394		2.00818	8019.94	2.00818	1248.12	0.670075	0.0720922		1.87862	18.742	1.87862	84.032	0.0247825	0.00357798		1.9434	7104	1.9434	10186.3	0.919175	0.449203				1.9434	54	1.9434	5432	0.237885	0.786107		1.9434	1703.25	1.9434	1948.98	0.0963516	0.122478		1.9434	1134.29	1.9434	11530	0.714137	0.663717
2.07296	132	2.07296	19478	0.60274	0.868042		2.07296	6624.46	2.07296	1119.08	0.553481	0.0646392		1.9434	12	1.9434	305.677	0.0158676	0.0130153		2.00818	7139	2.00818	5550.78	0.923704	0.244782				2.00818	55	2.00818	6074	0.242291	0.879016		2.00818	2409.12	2.00818	2068.2	0.136282	0.129971		2.00818	967.772	2.00818	12168.9	0.609298	0.700496
2.13774	77	2.13774	19630	0.351598	0.874816		2.13774	4880.38	2.13774	1126.37	0.407761	0.0650603		2.00818	17	2.00818	571	0.0224791	0.0243125		2.07296	7415	2.07296	2715.89	0.959415	0.119767				2.07296	42	2.07296	6138	0.185022	0.888278		2.07296	4096.19	2.07296	2282.78	0.231719	0.143455		2.07296	988.419	2.07296	12757.6	0.622297	0.734384
2.20252	67	2.20252	15049	0.305936	0.670663		2.20252	4331.87	2.20252	1068.54	0.361933	0.0617199		2.07296	54.774	2.07296	593.032	0.0724277	0.0252506		2.13774	7321	2.13774	1209	0.947253	0.0533152				2.13774	27	2.13774	5455	0.118943	0.789436		2.13774	6765.38	2.13774	2336.73	0.382713	0.146845		2.13774	1156.67	2.13774	14369.3	0.728224	0.827162
2.2673	64	2.2673	10666	0.292237	0.475333		2.2673	4754.96	2.2673	1093.6	0.397282	0.0631673		2.13774	75.774	2.13774	548.968	0.100196	0.0233744		2.20252	6753.44	2.20252	643.444	0.873817	0.028375				2.20252	23	2.20252	5314	0.101322	0.76903		2.20252	8355.89	2.20252	1735.55	0.472688	0.109066		2.20252	1102.78	2.20252	13517.5	0.694295	0.778128
2.33208	57	2.33208	6041	0.260274	0.269219		2.33208	5718.22	2.33208	1178.06	0.477763	0.0680458		2.20252	62.645	2.20252	570.065	0.0828355	0.0242726		2.2673	6603.89	2.2673	700.778	0.854467	0.0309033				2.2673	40	2.2673	4249	0.176211	0.614906		2.2673	6951.49	2.2673	811.769	0.393241	0.0510134		2.2673	925.174	2.2673	12322.2	0.582479	0.70932
2.39686	84	2.39686	2565	0.383562	0.11431		2.39686	7846.48	2.39686	1326.79	0.655582	0.0766364		2.2673	125.484	2.2673	769.839	0.165928	0.0327788		2.33208	6088	2.33208	933	0.787717	0.041144				2.33208	53	2.33208	3537	0.23348	0.511867		2.33208	4282.18	2.33208	217.028	0.24224	0.0136385		2.33208	715.289	2.33208	11378.4	0.450338	0.654989
2.46164	116	2.46164	1391	0.52968	0.0619903		2.46164	10427.4	2.46164	1446.49	0.871217	0.0835505		2.33208	261.484	2.33208	1050.97	0.34576	0.0447489		2.39686	5768.78	2.39686	938.889	0.746413	0.0414037				2.39686	66	2.39686	2984	0.290749	0.431838		2.39686	2247.61	2.39686	79.459	0.127146	0.00499338		2.39686	474.191	2.39686	10812.2	0.298545	0.622396
2.52642	117	2.52642	1302	0.534247	0.058024		2.52642	11898.6	2.52642	1470.86	0.994144	0.0849579		2.39686	294.194	2.39686	888.29	0.389013	0.0378223		2.46164	5713.11	2.46164	792.111	0.73921	0.034931				2.46164	114	2.46164	2793	0.502203	0.404197		2.46164	1092.45	2.46164	314.139	0.0617994	0.0197412		2.46164	352.199	2.46164	9945.98	0.22174	0.572534
2.5912	109	2.5912	1205	0.497717	0.0537011		2.5912	11968.7	2.5912	1428.04	1	0.0824848		2.46164	253.194	2.46164	544.258	0.334798	0.0231738		2.52642	5505	2.52642	657.333	0.712283	0.0289875				2.52642	136	2.52642	3123	0.599119	0.451954		2.52642	634.657	2.52642	975.318	0.0359021	0.0612912		2.52642	312.898	2.52642	10160.1	0.196997	0.584862
2.65598	81	2.65598	1253	0.369863	0.0558403		2.65598	11546.9	2.65598	1277.69	0.964757	0.0738002		2.52642	192.419	2.52642	260.29	0.254436	0.0110828		2.5912	4870.89	2.5912	932.556	0.630237	0.0411244				2.5912	120	2.5912	4222	0.528634	0.610999		2.5912	449.677	2.5912	2135.18	0.0254379	0.13418		2.5912	279.99	2.5912	11483.2	0.176278	0.661023
2.72076	67	2.72076	1630	0.305936	0.0726414		2.72076	10301.7	2.72076	1138.52	0.860715	0.0657619		2.5912	116.419	2.5912	220.097	0.153941	0.00937145		2.65598	3873.22	2.65598	1568	0.50115	0.0691466				2.65598	117	2.65598	5060	0.515419	0.732272		2.65598	381.68	2.65598	3945.39	0.0215914	0.247938		2.65598	240.219	2.65598	12747.3	0.151239	0.733791
2.78554	89	2.78554	2122	0.406393	0.0945675		2.78554	8322.86	2.78554	1138.96	0.695384	0.0657871		2.65598	80.484	2.65598	670.258	0.106424	0.0285387		2.72076	2821.67	2.72076	1527	0.365091	0.0673386				2.72076	108	2.72076	5170	0.475771	0.748191		2.72076	392.74	2.72076	6584.3	0.0222171	0.413772		2.72076	300.702	2.72076	13553	0.189319	0.780172
2.85032	103	2.85032	2487	0.47032	0.110834		2.85032	5643.18	2.85032	1377.6	0.471494	0.0795712		2.72076	41.839	2.72076	2028.16	0.0553237	0.0863565		2.78554	2872	2.78554	1438.33	0.371604	0.0634285				2.78554	118	2.78554	5291	0.519824	0.765702		2.78554	401.549	2.78554	10063.8	0.0227154	0.632431		2.78554	531.507	2.78554	13125.1	0.334631	0.755541
2.9151	98	2.9151	2281	0.447489	0.101653		2.9151	2966.24	2.9151	1761.16	0.247833	0.101726		2.78554	13.839	2.78554	4710.61	0.0182993	0.200572		2.85032	3560.89	2.85032	1606.44	0.460738	0.070842				2.85032	94	2.85032	5054	0.414097	0.731404		2.85032	382.652	2.85032	12683.9	0.0216464	0.797082		2.85032	862.815	2.85032	11938.3	0.543218	0.687221
2.97988	89	2.97988	2122	0.406393	0.0945675		2.97988	1486.9	2.97988	2060.02	0.124232	0.118988		2.85032	5.516	2.85032	8611.29	0.00729381	0.366658		2.9151	4221	2.9151	1462	0.546149	0.0644722				2.9151	113	2.9151	4937	0.497797	0.714472		2.9151	381.129	2.9151	13892.1	0.0215602	0.873011		2.9151	1226.59	2.9151	11865.7	0.772245	0.683045
3.04466	128	3.04466	2654	0.584475	0.118276		3.04466	1012.53	3.04466	1619.22	0.0845981	0.0935276		2.9151	8.774	2.9151	13731.8	0.0116019	0.584683		2.97988	5011.33	2.97988	1528.89	0.648408	0.0674219				2.97988	150	2.97988	5794	0.660793	0.838495		2.97988	274.758	2.97988	14540.7	0.0155429	0.913768		2.97988	1588.34	2.97988	12649.8	1	0.728181
3.10944	153	3.10944	2999	0.69863	0.133651		3.10944	1106.69	3.10944	952.267	0.092465	0.0550038		2.97988	14.613	2.97988	19260.2	0.0193228	0.820075		3.04466	5419.44	3.04466	1676.56	0.701213	0.0739338				3.04466	97	3.04466	5426	0.427313	0.785239		3.04466	112.815	3.04466	14178.4	0.00638187	0.891005		3.04466	1348.57	3.04466	12820.2	0.849045	0.73799
3.17422	104	3.17422	2450	0.474886	0.109185		3.17422	1487.11	3.17422	394.819	0.12425	0.0228051		3.04466	27.613	3.04466	22225.7	0.0365127	0.946343		3.10944	5221	3.10944	1708	0.675537	0.0753204				3.10944	62	3.10944	5089	0.273128	0.736469		3.10944	26.907	3.10944	13248.3	0.00152211	0.832554		3.10944	853.493	3.10944	12471.4	0.537349	0.71791
3.239	71	3.239	2232	0.324201	0.0994697		3.239	1645	3.239	173	0.137442	0.00999263		3.10944	46.226	3.10944	20813.9	0.0611246	0.88623		3.17422	4341	3.17422	2173.33	0.561675	0.095841				3.17422	74	3.17422	4415	0.325991	0.638929		3.17422	28.693	3.17422	12667.6	0.00162314	0.796061		3.17422	443.353	3.17422	11841.4	0.27913	0.681643
3.30378	54	3.30378	2297	0.246575	0.102366		3.30378	1398.53	3.30378	546.032	0.116849	0.0315393		3.17422	50.645	3.17422	17987.8	0.0669679	0.765899		3.239	3811.67	3.239	2513	0.493186	0.11082				3.239	101	3.239	4422	0.444934	0.639942		3.239	102.826	3.239	12320.7	0.0058168	0.774258		3.239	181.646	3.239	11086.4	0.114362	0.638183
3.36856	56	3.36856	1788	0.255708	0.0796827		3.36856	951.669	3.36856	1623.49	0.079513	0.0937742		3.239	48.871	3.239	12202.9	0.0646221	0.519586		3.30378	4274	3.30378	2515.33	0.553006	0.110923				3.30378	135	3.30378	4893	0.594714	0.708104		3.30378	226.141	3.30378	12951.9	0.0127927	0.813926		3.30378	147.983	3.30378	10389.6	0.0931684	0.598072
3.43334	80	3.43334	1314	0.365297	0.0585588		3.43334	662.192	3.43334	3612.2	0.0553269	0.208644		3.30378	59.387	3.30378	7349.39	0.0785274	0.312928		3.36856	5190.11	3.36856	2812.78	0.67154	0.12404				3.36856	200	3.36856	6141	0.881057	0.888712		3.36856	311.102	3.36856	14095	0.0175988	0.88576		3.36856	266.268	3.36856	10031.2	0.167639	0.577443
3.49812	89	3.49812	979	0.406393	0.0436294		3.49812	490.154	3.49812	6203.66	0.0409529	0.358329		3.36856	58.355	3.36856	3474.97	0.0771628	0.14796		3.43334	5506.11	3.43334	3733.22	0.712427	0.16463				3.43334	182	3.43334	6910	0.801762	1		3.43334	311.124	3.43334	14928.1	0.0176001	0.938117		3.43334	578.891	3.43334	9996.9	0.364463	0.575466
3.5629	57	3.5629	1093	0.260274	0.0487098		3.5629	268.64	3.5629	7869.24	0.0224452	0.454534		3.43334	54.548	3.43334	1116.81	0.0721288	0.0475522		3.49812	4913	3.49812	4170	0.635685	0.183891				3.49812	144	3.49812	6651	0.634361	0.962518		3.49812	287.574	3.49812	15912.9	0.0162679	1		3.49812	1109.59	3.49812	9934.77	0.698583	0.571889
3.62768	54	3.62768	1508	0.246575	0.0672044		3.62768	90.203	3.62768	9181.36	0.00753656	0.530323		3.49812	55	3.49812	376.484	0.0727265	0.0160302											3.5629	110	3.5629	5270	0.484581	0.762663		3.5629	298.731	3.5629	15575.6	0.016899	0.978807		3.5629	1363.15	3.5629	10501.4	0.858222	0.604505
3.69246	63	3.69246	2217	0.287671	0.0988012		3.69246	22.197	3.69246	10486.8	0.00185458	0.605729		3.5629	55.065	3.5629	373.903	0.0728125	0.0159203											3.62768	74	3.62768	4706	0.325991	0.681042		3.62768	341.675	3.62768	14101.1	0.0193283	0.886147		3.62768	1028.68	3.62768	11425.3	0.647646	0.657691
3.75724	67	3.75724	2795	0.305936	0.12456		3.75724	65.109	3.75724	11744.9	0.00543993	0.678398		3.62768	97.323	3.62768	761.29	0.12869	0.0324148											3.69246	68	3.69246	5232	0.299559	0.757164		3.69246	413.898	3.69246	13084.5	0.0234139	0.82226		3.69246	565.89	3.69246	11991.6	0.356278	0.690288
3.82202	78	3.82202	2675	0.356164	0.119212		3.82202	205.306	3.82202	12541.9	0.0171535	0.724429		3.69246	94.968	3.69246	943.968	0.125576	0.040193											3.75724	93	3.75724	4500	0.409692	0.65123		3.75724	474.87	3.75724	11526	0.0268631	0.72432		3.75724	321.858	3.75724	12570.8	0.202638	0.723632
3.8868	77	3.8868	2301	0.351598	0.102545		3.8868	348.64	3.8868	13110	0.0291293	0.757247		3.75724	81.161	3.75724	1301.71	0.107319	0.0554252											3.82202	115	3.82202	3683	0.506608	0.532996		3.82202	450.607	3.82202	9588.3	0.0254905	0.60255		3.82202	146.657	3.82202	12215.8	0.0923336	0.703194
				0			3.95158	340.194	3.95158	14169.2	0.0284236	0.818426		3.82202	99.129	3.82202	1297.58	0.131078	0.0552494											3.8868	101	3.8868	3707	0.444934	0.536469		3.8868	453.47	3.8868	8365.7	0.0256525	0.525719		3.8868	49.727	3.8868	10948.2	0.0313075	0.630227
							4.01636	179.29	4.01636	14920	0.0149799	0.861793		3.8868	117.065	3.8868	1259.74	0.154795	0.0536382											3.95158	122	3.95158	4337	0.537445	0.627641		3.95158	479.557	3.95158	8431.43	0.0271282	0.52985		3.95158	26.273	3.95158	9777.15	0.0165412	0.562816
							4.08114	47.888	4.08114	14628.2	0.0040011	0.844936		3.95158	123.871	3.95158	1254.19	0.163795	0.053402											4.01636	101	4.01636	4749	0.444934	0.687265		4.01636	433.304	4.01636	9173.81	0.0245117	0.576503		4.01636	76.793	4.01636	9748.88	0.048348	0.561189
							4.14592	5.896	4.14592	12823.9	0.000492617	0.740719		4.01636	120	4.01636	1150	0.158676	0.0489655											4.08114	55	4.08114	3580	0.242291	0.51809		4.08114	372.288	4.08114	9682.5	0.0210601	0.60847		4.08114	170.554	4.08114	10241.6	0.107379	0.58955
							4.2107	0.48	4.2107	10605.4	4.01045e-05	0.612577																		4.14592	69	4.14592	2549	0.303965	0.368886		4.14592	327.448	4.14592	10318.1	0.0185235	0.648414		4.14592	239.087	4.14592	11170.5	0.150526	0.643023
							4.27548		4.27548	7557.54	0	0.43653																		4.2107	99	4.2107	1634	0.436123	0.236469		4.2107	269.493	4.2107	10973.3	0.015245	0.689586		4.2107	242.999	4.2107	13678.1	0.152989	0.787373
							4.34026	0.243	4.34026	3761.82	2.03029e-05	0.217286																		4.27548	114	4.27548	788	0.502203	0.114038		4.27548	258.626	4.27548	11239.9	0.0146303	0.706338		4.27548	231.667	4.27548	15392.3	0.145855	0.886051
							4.40504	3.082	4.40504	1299.68	0.000257505	0.0750708																		4.34026	121	4.34026	271	0.53304	0.0392185		4.34026	243.691	4.34026	11574.5	0.0137854	0.727369		4.34026	248.582	4.34026	15498.1	0.156504	0.892139
							4.46982	21.427	4.46982	310.578	0.00179025	0.0179393																		4.40504	100	4.40504	189	0.440529	0.0273517		4.40504	208.591	4.40504	12026.4	0.0117999	0.755765		4.40504	277.266	4.40504	15601.7	0.174563	0.898101
							4.5346	54.56	4.5346	30.72	0.00455855	0.00177441																		4.46982	122	4.46982	464	0.537445	0.0671491		4.46982	236.056	4.46982	11565.8	0.0133535	0.726823		4.46982	361.044	4.46982	16091.5	0.227309	0.926297
							4.59938	55.354	4.59938	0.806	0.00462489	4.65553e-05																		4.5346	227	4.5346	897	1	0.129812		4.5346	264.806	4.5346	11935.2	0.0149799	0.750032		4.5346	436.519	4.5346	14187	0.274827	0.816667
							4.66416	23.958	4.66416	2.206	0.00200172	0.00012742																		4.59938	217	4.59938	1257	0.955947	0.18191		4.59938	216.593	4.59938	11622.5	0.0122525	0.730383		4.59938	599.503	4.59938	12821.6	0.37744	0.738067
							4.72894	14.878	4.72894	13.445	0.00124307	0.000776595																		4.66416	115	4.66416	1214	0.506608	0.175687		4.66416	168.468	4.66416	8936.76	0.00953013	0.561607		4.66416	791.521	4.66416	12729.4	0.498333	0.732761
							4.79372	54.862	4.79372	25.443	0.00458378	0.00146961																		4.72894	56	4.72894	1342	0.246696	0.194211		4.72894	142.693	4.72894	5906.89	0.00807205	0.371202		4.72894	994.336	4.72894	11146.4	0.626023	0.641636
							4.8585	179	4.8585	109	0.0149557	0.00629593																		4.79372	30	4.79372	1594	0.132159	0.23068		4.79372	214.936	4.79372	3294.96	0.0121588	0.207063		4.79372	1041.6	4.79372	10884.4	0.655782	0.626554
							4.92328	303.462	4.92328	709.714	0.0253546	0.0409937																		4.8585	44	4.8585	1808	0.193833	0.26165		4.8585	505.557	4.8585	1961.57	0.028599	0.12327		4.8585	905.336	4.8585	12309.6	0.569989	0.708595
							4.98806	325.875	4.98806	2462.68	0.0272272	0.142246																		4.92328	91	4.92328	1923	0.400881	0.278292		4.92328	1028.68	4.92328	1418.99	0.0581917	0.0891723		4.92328	628.969	4.92328	14940.6	0.395992	0.860048
							5.05284	463.016	5.05284	5655.07	0.0386855	0.326642																		4.98806	82	4.98806	1921	0.361233	0.278003		4.98806	1914.91	4.98806	1060.14	0.108325	0.0666218		4.98806	456.259	4.98806	16711.7	0.287255	0.961997
							5.11762	750.056	5.11762	9943.84	0.062668	0.574365																		5.05284	98	5.05284	1524	0.431718	0.22055		5.05284	3248.04	5.05284	1011.66	0.183739	0.0635752		5.05284	348.223	5.05284	17371.8	0.219237	1
							5.1824	1039.84	5.1824	13378.3	0.0868798	0.772741																		5.11762	96	5.11762	1551	0.422907	0.224457		5.11762	5548.44	5.11762	987.953	0.313871	0.0620852		5.11762	253.22	5.11762	16612.5	0.159424	0.956291
							5.24718	1269.23	5.24718	14898.3	0.106046	0.860538																		5.1824	67	5.1824	1685	0.295154	0.243849		5.1824	9017.64	5.1824	905.987	0.510122	0.0569343		5.1824	160.471	5.1824	13871.5	0.101031	0.798504
							5.31196	1626	5.31196	14538.1	0.135854	0.839735																		5.24718	75	5.24718	1234	0.330396	0.178582		5.24718	11444.4	5.24718	829.097	0.647405	0.0521023		5.24718	98.413	5.24718	10769.2	0.0619597	0.619925
							5.37674	1918.04	5.37674	14875.3	0.160254	0.859208																		5.31196	89	5.31196	870	0.39207	0.125904		5.31196	12069.5	5.31196	936.482	0.682765	0.0588507		5.31196	109.815	5.31196	8802.16	0.0691383	0.506691
							5.44152	1965.53	5.44152	16329.8	0.164222	0.943222																									5.37674	10341.4	5.37674	1062.29	0.585005	0.0667564		5.37674	150.572	5.37674	6435.62	0.0947984	0.370463
							5.5063	1939.44	5.5063	17312.8	0.162042	1																									5.44152	7030.5	5.44152	1021.33	0.397711	0.0641829		5.44152	172.072	5.44152	3654.33	0.108335	0.21036
							5.57108	1918.1	5.57108	15611.5	0.160259	0.901734																									5.5063	4618.07	5.5063	1003.95	0.261241	0.0630902		5.5063	154.117	5.5063	1822.86	0.0970303	0.104932
							5.63586	1898.81	5.63586	10468.7	0.158647	0.604683																									5.57108	3862.69	5.57108	1254.97	0.21851	0.0788649		5.57108	144.652	5.57108	659.102	0.0910712	0.0379408
							5.70064	1813.9	5.70064	5219.76	0.151553	0.301498																									5.63586	3396.53	5.63586	1444.98	0.19214	0.0908059		5.63586	165.934	5.63586	102.785	0.10447	0.00591676
							5.76542	1522.41	5.76542	1929.95	0.127199	0.111475																									5.70064	2463.06	5.70064	1398.21	0.139334	0.0878666		5.70064	262.963	5.70064	1	0.165558	5.75644e-05
							5.8302	1096.8	5.8302	523.68	0.0916389	0.0302482																									5.76542	1751.17	5.76542	1257.99	0.0990625	0.0790548		5.76542	437.426	5.76542	1.57	0.275398	9.03761e-05
							5.89498	870.821	5.89498	162.862	0.0727581	0.00940705																									5.8302	1136.66	5.8302	1158.84	0.0643002	0.0728243		5.8302	589.364	5.8302	0.273	0.371057	1.57151e-05
							5.95976	885.456	5.95976	274.251	0.0739808	0.015841																									5.89498	586.239	5.89498	1179.94	0.0331632	0.0741502		5.89498	586.431	5.89498	0.758	0.36921	4.36338e-05
							6.02454	939.784	6.02454	606.13	0.07852	0.0350106																									5.95976	298.227	5.95976	1380.17	0.0168705	0.0867333		5.95976	436.463	5.95976	0.953	0.274792	5.48589e-05
							6.08932	1010.43	6.08932	871.552	0.084423	0.0503416																									6.02454	186.65	6.02454	1669.38	0.0105587	0.104907		6.02454	253.061	6.02454	8.044	0.159324	0.000463048
							6.1541	1147.76	6.1541	1152.96	0.0958966	0.066596																									6.08932	165.888	6.08932	1911.59	0.00938418	0.120129		6.08932	131.306	6.08932	46.491	0.0826688	0.00267623
							6.21888	1403.61	6.21888	1240.1	0.117273	0.0716294																									6.1541	139.344	6.1541	1794.31	0.0078826	0.112759		6.1541	94.16	6.1541	193.469	0.0592821	0.0111369
							6.28366	2117.31	6.28366	1165.06	0.176904	0.0672948																									6.21888	125.739	6.21888	1576.81	0.00711297	0.0990906		6.21888	119.424	6.21888	521.581	0.075188	0.0300245
							6.34844	2883.47	6.34844	960.123	0.240918	0.0554575																									6.28366	125.978	6.28366	1560.26	0.00712649	0.0980503		6.28366	83.632	6.28366	1000.96	0.0526537	0.0576195
							6.41322	3028.81	6.41322	852.034	0.253061	0.0492142																									6.34844	110.33	6.34844	1448.3	0.0062413	0.0910145		6.34844	56.55	6.34844	1555.74	0.0356032	0.0895554
							6.478	2572	6.478	1122	0.214893	0.0648077																									6.41322	96.779	6.41322	1570.88	0.00547473	0.0987178		6.41322	63	6.41322	2303	0.0396641	0.132571
																																					6.478	134.106	6.478	1477.81	0.00758629	0.0928692
																																					6.54278	226	6.54278	1147	0.0127847	0.0720801

## Sheet: Fig 1C
	MOCK	MAVS
		2057.5		6208.33					1710.22		30469					2486.74		65535						2076.84		7665						836		34256					662		10780
	X	Y	X	Y				X	Y	X	Y				X	Y	X	Y					X	Y	X	Y					X	Y	X	Y				X	Y	X	Y
	0	429.333	0	6208.33	0.208668	1		0	300	0	5889	0.175416	0.193278		0	1348	0	12447	0.542074	0.189929			0	776	0	4301	0.373644	0.561122			0	497	0	5885	0.594498	0.171795		0	504	0	3563	0.761329	0.330519
	0.06533	320.123	0.06533	5874.74	0.155588	0.946267		0.06533	230.167	0.06533	5751.17	0.134583	0.188755		0.06533	915.843	0.06533	12507.9	0.36829	0.190859			0.06533	906.682	0.06533	4298.07	0.436568	0.560739			0.06533	440	0.06533	5324	0.526316	0.155418		0.06533	532	0.06533	4108	0.803625	0.381076
	0.13066	253.703	0.13066	5154.41	0.123307	0.83024		0.13066	237.889	0.13066	6339.89	0.139098	0.208077		0.13066	737.745	0.13066	11993.6	0.296671	0.183011			0.13066	1159.95	0.13066	4665.86	0.558519	0.608723			0.13066	604	0.13066	5198	0.722488	0.15174		0.13066	474	0.13066	4971	0.716012	0.461132
	0.19599	236.58	0.19599	4130.78	0.114984	0.665361		0.19599	251.833	0.19599	7048.5	0.147252	0.231333		0.19599	820.882	0.19599	10777.8	0.330103	0.164459			0.19599	1348.32	0.19599	4769.25	0.649216	0.622211			0.19599	656	0.19599	5267	0.784689	0.153754		0.19599	428	0.19599	5227	0.646526	0.484879
	0.26132	221.152	0.26132	3663.5	0.107486	0.590093		0.26132	244	0.26132	7883.33	0.142672	0.258733		0.26132	834.255	0.26132	10859.9	0.335481	0.165711			0.26132	1277.73	0.26132	5618.64	0.615226	0.733025			0.26132	564	0.26132	5040	0.674641	0.147128		0.26132	336	0.26132	5235	0.507553	0.485622
	0.32665	220.569	0.32665	3973.74	0.107203	0.640066		0.32665	232.778	0.32665	8367.72	0.13611	0.274631		0.32665	731.529	0.32665	10898.5	0.294171	0.1663			0.32665	1006.82	0.32665	6134.36	0.484783	0.800308			0.32665	551	0.32665	5052	0.659091	0.147478		0.32665	328	0.32665	4862	0.495468	0.45102
	0.39197	190.439	0.39197	4282.53	0.0925585	0.689803		0.39197	278.333	0.39197	8906.33	0.162747	0.292308		0.39197	580	0.39197	11655.7	0.233237	0.177855			0.39197	952.591	0.39197	6380.14	0.458673	0.832373			0.39197	567	0.39197	4846	0.67823	0.141464		0.39197	341	0.39197	4704	0.515106	0.436364
	0.4573	190.234	0.4573	4476.98	0.0924589	0.721125		0.4573	317.444	0.4573	9801.11	0.185616	0.321675		0.4573	519.98	0.4573	11500.4	0.209101	0.175484			0.4573	898.795	0.4573	6333.55	0.43277	0.826294			0.4573	661	0.4573	4769	0.79067	0.139216		0.4573	353	0.4573	4385	0.533233	0.406772
	0.52263	211.159	0.52263	4443.75	0.102629	0.715772		0.52263	428.667	0.52263	10410	0.25065	0.341659		0.52263	477.353	0.52263	12505.9	0.191959	0.190827			0.52263	830.545	0.52263	6333.27	0.399908	0.826259			0.52263	566	0.52263	4720	0.677033	0.137786		0.52263	395	0.52263	4436	0.596677	0.411503
	0.58796	196.592	0.58796	4290.97	0.0955491	0.691163		0.58796	423	0.58796	11712	0.247336	0.384391		0.58796	513.529	0.58796	13462.4	0.206506	0.205422			0.58796	934.864	0.58796	6288.41	0.450137	0.820406			0.58796	510	0.58796	4534	0.610048	0.132356		0.58796	305	0.58796	4086	0.460725	0.379035
	0.65329	202.268	0.65329	4191.42	0.0983078	0.675128		0.65329	401	0.65329	12987.2	0.234472	0.426244		0.65329	476.431	0.65329	13716.5	0.191588	0.209301			0.65329	1111.5	0.65329	6422.23	0.535188	0.837864			0.65329	398	0.65329	4257	0.476077	0.12427		0.65329	398	0.65329	4606	0.601208	0.427273
	0.71862	216.381	0.71862	4675.74	0.105167	0.75314		0.71862	304.722	0.71862	14485.6	0.178177	0.475421		0.71862	483.275	0.71862	13480.6	0.19434	0.205701			0.71862	1045.5	0.71862	6778.75	0.503409	0.884377			0.71862	405	0.71862	4339	0.48445	0.126664		0.71862	387	0.71862	4969	0.584592	0.460946
	0.78395	232.006	0.78395	5059.78	0.112761	0.814998		0.78395	339	0.78395	17833.7	0.19822	0.585305		0.78395	507.941	0.78395	12904.3	0.204259	0.196907			0.78395	970.545	0.78395	6931.45	0.467318	0.904299			0.78395	357	0.78395	4510	0.427033	0.131656		0.78395	476	0.78395	5663	0.719033	0.525325
	0.84928	265.234	0.84928	5062.42	0.128911	0.815424		0.84928	357.167	0.84928	20003.4	0.208842	0.656518		0.84928	581.392	0.84928	12658.1	0.233796	0.19315			0.84928	804.909	0.84928	6638.66	0.387564	0.8661			0.84928	307	0.84928	4371	0.367225	0.127598		0.84928	560	0.84928	6107	0.845921	0.566512
	0.91461	288.979	0.91461	4983.21	0.140452	0.802665		0.91461	349.778	0.91461	21850.1	0.204522	0.717126		0.91461	783.471	0.91461	12346.2	0.315059	0.188391			0.91461	777.864	0.91461	6843.86	0.374542	0.892872			0.91461	287	0.91461	4095	0.343301	0.119541		0.91461	436	0.91461	6849	0.65861	0.635343
	0.97994	283.062	0.97994	5334.61	0.137576	0.859266		0.97994	367.5	0.97994	23364.7	0.214884	0.766834		0.97994	982.765	0.97994	11279	0.395201	0.172107			0.97994	994.955	0.97994	7285.66	0.479071	0.95051			0.97994	376	0.97994	4541	0.449761	0.132561		0.97994	376	0.97994	6601	0.567976	0.612338
	1.04526	279.94	1.04526	5680.68	0.136058	0.915009		1.04526	334.778	1.04526	23856.2	0.195751	0.782967		1.04526	1030.02	1.04526	10209.1	0.414204	0.155781			1.04526	1200	1.04526	6628.91	0.577801	0.864828			1.04526	537	1.04526	4943	0.642344	0.144296		1.04526	390	1.04526	6154	0.589124	0.570872
	1.11059	289.604	1.11059	5979.4	0.140755	0.963125		1.11059	334.5	1.11059	24351.6	0.195589	0.799226		1.11059	886	1.11059	8941.67	0.356289	0.136441			1.11059	1245.14	1.11059	5480.43	0.599534	0.714994			1.11059	747	1.11059	4904	0.893541	0.143157		1.11059	493	1.11059	5165	0.744713	0.479128
	1.17592	285.77	1.17592	6076.64	0.138892	0.978788		1.17592	328	1.17592	23964	0.191788	0.786504		1.17592	779.353	1.17592	9127.06	0.313403	0.13927			1.17592	1152.32	1.17592	4356.36	0.554842	0.568345			1.17592	765	1.17592	4614	0.915072	0.134692		1.17592	476	1.17592	4616	0.719033	0.4282
	1.24125	293.569	1.24125	5888.88	0.142683	0.948544		1.24125	237.444	1.24125	22915.3	0.138838	0.752085		1.24125	741	1.24125	9126.82	0.29798	0.139266			1.24125	969.409	1.24125	4000.32	0.466771	0.521894			1.24125	650	1.24125	4837	0.777512	0.141202		1.24125	397	1.24125	4178	0.599698	0.38757
	1.30658	343.317	1.30658	5591.02	0.166861	0.900567		1.30658	236.667	1.30658	23433.4	0.138384	0.769091		1.30658	770.706	1.30658	9711.12	0.309926	0.148182			1.30658	910.636	1.30658	3854.91	0.438472	0.502924			1.30658	430	1.30658	4724	0.514354	0.137903		1.30658	419	1.30658	4434	0.632931	0.411317
	1.37191	446.183	1.37191	5515.65	0.216857	0.888427		1.37191	241	1.37191	24230.7	0.140917	0.795256		1.37191	882.647	1.37191	10269.6	0.354941	0.156704			1.37191	884.295	1.37191	3748.27	0.425788	0.489011			1.37191	410	1.37191	4690	0.490431	0.13691		1.37191	327	1.37191	4645	0.493958	0.430891
	1.43724	569.988	1.43724	5582.65	0.27703	0.899219		1.43724	276.556	1.43724	25501.7	0.161708	0.836971		1.43724	1014.27	1.43724	12659.8	0.407873	0.193177			1.43724	729.5	1.43724	3593.5	0.351255	0.468819			1.43724	307	1.43724	4822	0.367225	0.140764		1.43724	327	1.43724	5022	0.493958	0.465863
	1.50257	712.742	1.50257	5259.72	0.346412	0.847204		1.50257	249.667	1.50257	26222.6	0.145985	0.860631		1.50257	1098.06	1.50257	14784	0.441565	0.225589			1.50257	699.477	1.50257	3601.25	0.336799	0.46983			1.50257	327	1.50257	4772	0.391148	0.139304		1.50257	312	1.50257	4779	0.471299	0.443321
	1.5679	770.265	1.5679	4815.33	0.37437	0.775624		1.5679	261.667	1.5679	28061.7	0.153002	0.920991		1.5679	1364.18	1.5679	15623.2	0.548579	0.238394			1.5679	701.818	1.5679	3557.36	0.337926	0.464105			1.5679	312	1.5679	4843	0.373206	0.141377		1.5679	285	1.5679	4873	0.430514	0.452041
	1.63323	716.321	1.63323	4632.1	0.348151	0.74611		1.63323	230.889	1.63323	29154.7	0.135005	0.956865		1.63323	1622.53	1.63323	15315.6	0.652471	0.233701			1.63323	678.682	1.63323	3635.16	0.326786	0.474254			1.63323	293	1.63323	5158	0.350478	0.150572		1.63323	298	1.63323	4582	0.450151	0.425046
	1.69855	751.678	1.69855	4521.03	0.365336	0.728219		1.69855	244.333	1.69855	30098.8	0.142866	0.987849		1.69855	1575.82	1.69855	14711.3	0.633689	0.224481			1.69855	553.909	1.69855	3723.91	0.266707	0.485833			1.69855	324	1.69855	5463	0.38756	0.159476		1.69855	349	1.69855	4781	0.52719	0.443506
	1.76388	772.318	1.76388	4289.96	0.375368	0.691		1.76388	240.5	1.76388	30469	0.140625	1		1.76388	1454.59	1.76388	13519.1	0.584937	0.206288			1.76388	520.795	1.76388	3489.57	0.250763	0.45526			1.76388	328	1.76388	5866	0.392344	0.17124		1.76388	418	1.76388	4866	0.63142	0.451391
	1.82921	837.254	1.82921	3800.38	0.406928	0.612142		1.82921	264.444	1.82921	29903.4	0.154626	0.981438		1.82921	1279.59	1.82921	13418.8	0.514563	0.204758			1.82921	501.182	1.82921	3184.82	0.241319	0.415501			1.82921	301	1.82921	6000	0.360048	0.175152		1.82921	482	1.82921	4983	0.728097	0.462245
	1.89454	1039.23	1.89454	3337.28	0.505094	0.537549		1.89454	251.667	1.89454	30142.6	0.147155	0.989288		1.89454	1270.82	1.89454	13001.8	0.511039	0.198395			1.89454	449.75	1.89454	3526.5	0.216555	0.460078			1.89454	300	1.89454	5782	0.358852	0.168788		1.89454	438	1.89454	4962	0.661631	0.460297
	1.95987	1166.48	1.95987	2908.47	0.566941	0.468479		1.95987	313.667	1.95987	30465.7	0.183407	0.999891		1.95987	1129.29	1.95987	12972.8	0.454125	0.197952			1.95987	475.5	1.95987	4212.32	0.228953	0.549552			1.95987	330	1.95987	5309	0.394737	0.15498		1.95987	396	1.95987	4944	0.598187	0.458627
	2.0252	1225.8	2.0252	2452.93	0.595773	0.395103		2.0252	318.222	2.0252	30228.1	0.186071	0.992092		2.0252	1026.67	2.0252	12527.1	0.412856	0.191151			2.0252	517.75	2.0252	4235.48	0.249297	0.552574			2.0252	342	2.0252	4501	0.409091	0.131393		2.0252	417	2.0252	4941	0.629909	0.458349
	2.09053	1471.81	2.09053	2094.62	0.715342	0.337389		2.09053	396.333	2.09053	29511.9	0.231744	0.968587		2.09053	1185.9	2.09053	12276.7	0.476889	0.18733			2.09053	620.273	2.09053	3823.82	0.298662	0.498867			2.09053	299	2.09053	3878	0.357656	0.113206		2.09053	427	2.09053	5106	0.645015	0.473655
	2.15586	1903.07	2.15586	1885.43	0.924945	0.303693		2.15586	446.667	2.15586	26745.5	0.261175	0.877794		2.15586	1404.12	2.15586	12352.5	0.564641	0.188487			2.15586	738.5	2.15586	3389.75	0.355588	0.442237			2.15586	345	2.15586	4315	0.412679	0.125963		2.15586	442	2.15586	5350	0.667674	0.496289
	2.22119	2057.5	2.22119	1942.68	1	0.312915		2.22119	566	2.22119	22766.2	0.330951	0.747193		2.22119	1209.67	2.22119	12962.7	0.486446	0.197798			2.22119	738	2.22119	3380.86	0.355347	0.441078			2.22119	259	2.22119	5124	0.309809	0.14958		2.22119	427	2.22119	5030	0.645015	0.466605
	2.28652	1852.22	2.28652	2190.91	0.90023	0.352899		2.28652	662.833	2.28652	16903.1	0.387571	0.554764		2.28652	1025.96	2.28652	14077.3	0.412572	0.214805			2.28652	781.091	2.28652	3514.14	0.376096	0.458465			2.28652	236	2.28652	5428	0.282297	0.158454		2.28652	383	2.28652	4408	0.57855	0.408905
	2.35184	1632.04	2.35184	2505.11	0.793216	0.403508		2.35184	647	2.35184	12826	0.378313	0.420952		2.35184	882.706	2.35184	14173.2	0.354964	0.216269			2.35184	780.455	2.35184	3673.91	0.375789	0.47931			2.35184	269	2.35184	5488	0.32177	0.160206		2.35184	375	2.35184	3997	0.566465	0.370779
	2.41717	1560.77	2.41717	2763.89	0.758577	0.445191		2.41717	823.222	2.41717	10079.5	0.481354	0.330812		2.41717	861.882	2.41717	15272	0.34659	0.233036			2.41717	893.682	2.41717	3624.57	0.430308	0.472873			2.41717	255	2.41717	5623	0.305024	0.164146		2.41717	394	2.41717	3686	0.595166	0.341929
	2.4825	1484.7	2.4825	2874.71	0.721605	0.463041		2.4825	862.444	2.4825	7694.67	0.504288	0.252541		2.4825	861.039	2.4825	16243.9	0.346251	0.247867			2.4825	1016.04	2.4825	3713.55	0.489226	0.484481			2.4825	248	2.4825	5006	0.296651	0.146135		2.4825	375	2.4825	3496	0.566465	0.324304
	2.54783	1425.12	2.54783	2645.6	0.692648	0.426137		2.54783	635.667	2.54783	6776.33	0.371687	0.222401		2.54783	1218.35	2.54783	16680.6	0.489939	0.254529			2.54783	1202.57	2.54783	3676.66	0.579037	0.479668			2.54783	246	2.54783	4781	0.294258	0.139567		2.54783	312	2.54783	3724	0.471299	0.345455
	2.61316	1411.84	2.61316	2344.13	0.686194	0.377579		2.61316	520.111	2.61316	6354.78	0.304119	0.208565		2.61316	1781.31	2.61316	17438.7	0.716324	0.266098			2.61316	1071	2.61316	4178.73	0.515687	0.54517			2.61316	241	2.61316	4341	0.288278	0.126722		2.61316	312	2.61316	4209	0.471299	0.390445
	2.67849	1288.2	2.67849	2387.73	0.626101	0.384601		2.67849	441.889	2.67849	5971.17	0.258381	0.195975		2.67849	2486.74	2.67849	18893.5	1	0.288296			2.67849	928.636	2.67849	4234.75	0.447139	0.552479			2.67849	266	2.67849	4561	0.318182	0.133145		2.67849	336	2.67849	4900	0.507553	0.454545
	2.74382	1041.04	2.74382	2681.05	0.505974	0.431847		2.74382	413.333	2.74382	5839.33	0.241684	0.191648		2.74382	2315.59	2.74382	20466.3	0.931172	0.312296			2.74382	862.545	2.74382	4091.82	0.415316	0.533831			2.74382	216	2.74382	5345	0.258373	0.156031		2.74382	408	2.74382	6570	0.616314	0.609462
	2.80915	767.705	2.80915	3039.01	0.373126	0.489504		2.80915	582.278	2.80915	5770.5	0.340469	0.189389		2.80915	1623.29	2.80915	22474.2	0.652779	0.342935			2.80915	1019.02	2.80915	3658.45	0.49066	0.477294			2.80915	246	2.80915	6586	0.294258	0.192258		2.80915	476	2.80915	8026	0.719033	0.744527
	2.87448	562.45	2.87448	3353.48	0.273366	0.540158		2.87448	1117.56	2.87448	5262.78	0.653457	0.172726		2.87448	1204.18	2.87448	25492.3	0.484238	0.388988			2.87448	1056	2.87448	4074	0.508465	0.531507			2.87448	297	2.87448	8341	0.355263	0.24349		2.87448	428	2.87448	9463	0.646526	0.877829
	2.93981	451.162	2.93981	3521.11	0.219277	0.567159		2.93981	1626.5	2.93981	4928.5	0.951046	0.161755		2.93981	847.588	2.93981	31432.2	0.340842	0.479624			2.93981	1106.73	2.93981	4314.55	0.53289	0.562889			2.93981	335	2.93981	8768	0.400718	0.255955		2.93981	363	2.93981	9776	0.548338	0.906865
	3.00513	448.095	3.00513	3613.8	0.217786	0.582088		3.00513	1710.22	3.00513	4331.89	1	0.142174		3.00513	641.118	3.00513	39429.9	0.257814	0.601662			3.00513	1272.86	3.00513	4247.5	0.612885	0.554142			3.00513	333	3.00513	9634	0.398325	0.281235		3.00513	343	3.00513	9687	0.518127	0.898609
	3.07046	499.478	3.07046	3629.8	0.24276	0.584665		3.07046	1293.44	3.07046	3770.5	0.756302	0.123749		3.07046	506.294	3.07046	46769.8	0.203597	0.713661			3.07046	1264.2	3.07046	3919.75	0.608715	0.511383			3.07046	370	3.07046	10317	0.442584	0.301174		3.07046	325	3.07046	8447	0.490937	0.783581
	3.13579	528.453	3.13579	3444.07	0.256843	0.55475		3.13579	982	3.13579	4044.33	0.574194	0.132736		3.13579	508.941	3.13579	52381.8	0.204662	0.799295			3.13579	1029.18	3.13579	3753.82	0.495552	0.489735			3.13579	419	3.13579	11454	0.501196	0.334365		3.13579	447	3.13579	7353	0.675227	0.682096
	3.20112	526.741	3.20112	3326.88	0.25601	0.535873		3.20112	893.778	3.20112	4200.83	0.522609	0.137872		3.20112	481.196	3.20112	56409.3	0.193504	0.860751			3.20112	694.841	3.20112	3787.73	0.334566	0.494159			3.20112	660	3.20112	12573	0.789474	0.367031		3.20112	462	3.20112	6343	0.697885	0.588404
	3.26645	526.648	3.26645	3360.59	0.255965	0.541302		3.26645	973.333	3.26645	4328.22	0.569127	0.142053		3.26645	484.804	3.26645	59671.7	0.194955	0.910532			3.26645	652.545	3.26645	4270.45	0.314201	0.557137			3.26645	822	3.26645	13281	0.983254	0.387699		3.26645	484	3.26645	6058	0.731118	0.561967
	3.33178	471.05	3.33178	3235.17	0.228943	0.521102		3.33178	1021	3.33178	3835.5	0.596999	0.125882		3.33178	505	3.33178	61681	0.203077	0.941192			3.33178	833.273	3.33178	4553.43	0.401221	0.594055			3.33178	692	3.33178	13754	0.827751	0.401506		3.33178	516	3.33178	6107	0.779456	0.566512
	3.39711	388.052	3.39711	3183.51	0.188604	0.51278		3.39711	1007.67	3.39711	3360.89	0.589202	0.110305		3.39711	579.725	3.39711	63584.3	0.233126	0.970234			3.39711	773.818	3.39711	4742.64	0.372594	0.618739			3.39711	512	3.39711	14443	0.61244	0.42162		3.39711	345	3.39711	6764	0.521148	0.627458
	3.46244	343.927	3.46244	3214	0.167158	0.517691		3.46244	985.944	3.46244	3237.78	0.576501	0.106265		3.46244	719.412	3.46244	64532.1	0.289299	0.984696			3.46244	790.136	3.46244	5188.93	0.380451	0.676964			3.46244	384	3.46244	15764	0.45933	0.460182		3.46244	429	3.46244	7271	0.648036	0.67449
	3.52777	363.989	3.52777	3349.06	0.176909	0.539446		3.52777	1010	3.52777	3491	0.590567	0.114575		3.52777	699	3.52777	65434.3	0.28109	0.998463			3.52777	820.864	3.52777	5364.91	0.395246	0.699923			3.52777	316	3.52777	17721	0.37799	0.517311		3.52777	394	3.52777	7611	0.595166	0.70603
	3.5931	455.654	3.5931	3851.43	0.22146	0.620365		3.5931	605.889	3.5931	4114.67	0.354275	0.135044		3.5931	801.98	3.5931	65535	0.322502	1			3.5931	771.25	3.5931	5382.25	0.371357	0.702185			3.5931	430	3.5931	19160	0.514354	0.559318		3.5931	356	3.5931	7906	0.537764	0.733395
	3.65842	524.257	3.65842	4468.45	0.254803	0.719751		3.65842	543.778	3.65842	4409.67	0.317958	0.144726		3.65842	613.961	3.65842	65535	0.246893	1			3.65842	930.636	3.65842	5051.18	0.448102	0.658993			3.65842	549	3.65842	21662	0.656699	0.632356		3.65842	322	3.65842	8251	0.486405	0.765399
	3.72375	594.488	3.72375	4769.51	0.288937	0.768243		3.72375	464.5	3.72375	4474.33	0.271602	0.146849		3.72375	520.706	3.72375	65535	0.209393	1			3.72375	1247.89	3.72375	4772.23	0.600858	0.6226			3.72375	479	3.72375	24359	0.572967	0.711087		3.72375	390	3.72375	8801	0.589124	0.816419
	3.78908	569.129	3.78908	4366.63	0.276612	0.703349		3.78908	484.667	3.78908	4264.11	0.283394	0.139949		3.78908	507.549	3.78908	65493.8	0.204102	0.999372			3.78908	1880.91	3.78908	4676.5	0.905659	0.610111			3.78908	457	3.78908	26338	0.546651	0.768858		3.78908	439	3.78908	8983	0.663142	0.833302
	3.85441	608.398	3.85441	3543.99	0.295698	0.570844		3.85441	544.833	3.85441	4203.94	0.318574	0.137974		3.85441	545.588	3.85441	62950.6	0.219398	0.960564			3.85441	2076.84	3.85441	4685.39	1	0.61127			3.85441	390	3.85441	28647	0.466507	0.836262		3.85441	469	3.85441	8904	0.708459	0.825974
	3.91974	821.039	3.91974	3170.4	0.399047	0.510668		3.91974	499.667	3.91974	4243	0.292165	0.139256		3.91974	734.353	3.91974	59205.4	0.295307	0.903416			3.91974	1818.82	3.91974	4582.91	0.875762	0.597901			3.91974	307	3.91974	28759	0.367225	0.839532		3.91974	509	3.91974	8782	0.768882	0.814657
	3.98507	926.371	3.98507	3103.09	0.450242	0.499826		3.98507	514.222	3.98507	4531.83	0.300676	0.148736		3.98507	853.549	3.98507	57459.6	0.343239	0.876777			3.98507	1582.95	3.98507	4410.07	0.762194	0.575351			3.98507	303	3.98507	29125	0.36244	0.850216		3.98507	516	3.98507	8623	0.779456	0.799907
	4.0504	935.513	4.0504	3267.35	0.454685	0.526284		4.0504	498	4.0504	4612.33	0.29119	0.151378		4.0504	785.745	4.0504	55223.5	0.315973	0.842656			4.0504	1200.82	4.0504	4598.91	0.578194	0.599988			4.0504	294	4.0504	26274	0.351675	0.76699		4.0504	384	4.0504	8973	0.58006	0.832375
	4.11573	1076.24	4.11573	3389.78	0.523084	0.546005		4.11573	562	4.11573	5102	0.328612	0.167449		4.11573	613.353	4.11573	52615.5	0.246649	0.802862			4.11573	993.636	4.11573	4609.43	0.478436	0.601361			4.11573	385	4.11573	25251	0.460526	0.737126		4.11573	425	4.11573	9530	0.641994	0.884045
	4.18106	1313.19	4.18106	3338.47	0.638245	0.537741		4.18106	763.222	4.18106	5627.33	0.446271	0.18469		4.18106	548.941	4.18106	49072.6	0.220747	0.748799			4.18106	744.545	4.18106	4500.73	0.358499	0.587179			4.18106	384	4.18106	23815	0.45933	0.695207		4.18106	533	4.18106	9810	0.805136	0.910019
	4.24639	1465.66	4.24639	3336.75	0.71235	0.537463		4.24639	991.944	4.24639	5792.5	0.580009	0.190111		4.24639	699.235	4.24639	43657.5	0.281185	0.666171			4.24639	722.909	4.24639	4540.93	0.348081	0.592424			4.24639	360	4.24639	24333	0.430622	0.710328		4.24639	604	4.24639	9558	0.912387	0.886642
	4.31171	1337.21	4.31171	3476.12	0.649918	0.559912		4.31171	919.333	4.31171	5675.67	0.537552	0.186277		4.31171	899.235	4.31171	38194.5	0.361611	0.582811			4.31171	798.5	4.31171	4380.5	0.384478	0.571494			4.31171	354	4.31171	25400	0.423445	0.741476		4.31171	508	4.31171	9602	0.767372	0.890724
	4.37704	1076.19	4.37704	3733.35	0.523056	0.601346		4.37704	879.222	4.37704	5083.72	0.514098	0.166849		4.37704	1045.96	4.37704	32394.9	0.420614	0.494315			4.37704	874.727	4.37704	4713.25	0.421181	0.614905			4.37704	354	4.37704	24532	0.423445	0.716137		4.37704	429	4.37704	9119	0.648036	0.845918
	4.44237	842.193	4.44237	4074.01	0.409329	0.656217		4.44237	693.444	4.44237	5491.67	0.40547	0.180238		4.44237	1119.33	4.44237	28783.7	0.45012	0.439211			4.44237	881.455	4.44237	4638.36	0.424421	0.605136			4.44237	342	4.44237	23544	0.409091	0.687296		4.44237	364	4.44237	8903	0.549849	0.825881
	4.5077	799.125	4.5077	4144.22	0.388396	0.667525		4.5077	667.333	4.5077	5506.33	0.390203	0.180719		4.5077	1272.94	4.5077	23605.8	0.51189	0.360201			4.5077	761.841	4.5077	4661.73	0.366827	0.608184			4.5077	318	4.5077	23279	0.380383	0.67956		4.5077	413	4.5077	9055	0.623867	0.839981
	4.57303	904.64	4.57303	3769.08	0.43968	0.6071		4.57303	583	4.57303	5417.67	0.340891	0.177809		4.57303	1465.67	4.57303	20080.1	0.589392	0.306403			4.57303	667.045	4.57303	5207.95	0.321183	0.679446			4.57303	309	4.57303	23281	0.369617	0.679618		4.57303	560	4.57303	8824	0.845921	0.818553
	4.63836	1007.66	4.63836	3746.5	0.489749	0.603464		4.63836	589.111	4.63836	5004.39	0.344465	0.164245		4.63836	1881.74	4.63836	16865.5	0.75671	0.257351			4.63836	735.068	4.63836	5874.09	0.353936	0.766352			4.63836	303	4.63836	24078	0.36244	0.702884		4.63836	511	4.63836	8255	0.771903	0.76577
	4.70369	1024.91	4.70369	3929.11	0.498135	0.632876		4.70369	548	4.70369	5070	0.320426	0.166399		4.70369	2036.23	4.70369	14958.9	0.818835	0.228259			4.70369	709	4.70369	6246.82	0.341384	0.81498			4.70369	337	4.70369	25318	0.40311	0.739082		4.70369	394	4.70369	8478	0.595166	0.786456
	4.76902	871.667	4.76902	3878	0.423654	0.624644									4.76902	2002.08	4.76902	13820.1	0.8051	0.210881			4.76902	690.477	4.76902	6329.5	0.332465	0.825766			4.76902	443	4.76902	25769	0.529904	0.752248		4.76902	389	4.76902	8612	0.587613	0.798887
															4.83435	1535.18	4.83435	13515	0.617344	0.206225			4.83435	699.045	4.83435	6179.59	0.336591	0.806209			4.83435	410	4.83435	25962	0.490431	0.757882		4.83435	407	4.83435	9822	0.614804	0.911132
															4.89968	1486.77	4.89968	13641.4	0.597876	0.208154			4.89968	763.295	4.89968	5611.84	0.367527	0.732138			4.89968	359	4.89968	26276	0.429426	0.767048		4.89968	428	4.89968	10680	0.646526	0.990724
															4.965	1718.84	4.965	13350.1	0.691202	0.203709			4.965	735.182	4.965	5924.36	0.353991	0.772911			4.965	266	4.965	27765	0.318182	0.810515		4.965	488	4.965	10780	0.73716	1
															5.03033	2081.31	5.03033	13079.1	0.836963	0.199574			5.03033	876.25	5.03033	5521.5	0.421915	0.720352			5.03033	248	5.03033	28949	0.296651	0.845078		5.03033	471	5.03033	10189	0.71148	0.945176
															5.09566	2172.94	5.09566	12299.9	0.873809	0.187685			5.09566	887.864	5.09566	5608.59	0.427507	0.731714			5.09566	236	5.09566	30725	0.282297	0.896923		5.09566	506	5.09566	8849	0.76435	0.820872
															5.16099	2113.31	5.16099	11332.3	0.849831	0.17292			5.16099	975.023	5.16099	5957.27	0.469474	0.777205			5.16099	332	5.16099	31871	0.397129	0.930377		5.16099	387	5.16099	8381	0.584592	0.777458
															5.22632	1767.84	5.22632	9974.67	0.710906	0.152204			5.22632	945.182	5.22632	6294.73	0.455106	0.82123			5.22632	256	5.22632	33537	0.30622	0.979011		5.22632	361	5.22632	7459	0.545317	0.691929
															5.29165	1547.35	5.29165	9974.29	0.62224	0.152198			5.29165	908.136	5.29165	6530.95	0.437268	0.852049			5.29165	301	5.29165	34256	0.360048	1		5.29165	295	5.29165	6842	0.445619	0.634694
															5.35698	1308.28	5.35698	9825.16	0.526099	0.149922			5.35698	717.955	5.35698	6597.09	0.345696	0.860677			5.35698	249	5.35698	34171	0.297847	0.997519		5.35698	303	5.35698	6485	0.457704	0.601577
															5.42231	1209.69	5.42231	9590.61	0.486454	0.146343			5.42231	747.864	5.42231	6798.48	0.360097	0.886951			5.42231	280	5.42231	32351	0.334928	0.944389		5.42231	425	5.42231	6301	0.641994	0.584508
															5.48764	1025.23	5.48764	9334.59	0.41228	0.142437			5.48764	818.182	5.48764	6423	0.393955	0.837965			5.48764	255	5.48764	29452	0.305024	0.859762		5.48764	397	5.48764	6257	0.599698	0.580427
															5.55297	824	5.55297	9779.67	0.331357	0.149228			5.55297	958.114	5.55297	6904.95	0.461332	0.900842			5.55297	328	5.55297	24712	0.392344	0.721392		5.55297	442	5.55297	5699	0.667674	0.528664
															5.6183	623.02	5.6183	11448.4	0.250536	0.174692			5.6183	1049.5	5.6183	7120.59	0.505335	0.928975			5.6183	396	5.6183	18856	0.473684	0.550444		5.6183	393	5.6183	5130	0.593656	0.475881
															5.68362	555.294	5.68362	13194.4	0.223302	0.201334			5.68362	1083.43	5.68362	7501.18	0.521673	0.978628			5.68362	405	5.68362	14488	0.48445	0.422933		5.68362	314	5.68362	4736	0.47432	0.439332
															5.74895	553.686	5.74895	14489.4	0.222655	0.221094			5.74895	1176	5.74895	7665	0.566245	1			5.74895	434	5.74895	11701	0.519139	0.341575		5.74895	518	5.74895	4241	0.782477	0.393414
															5.81428	576.314	5.81428	14867.2	0.231754	0.226859											5.81428	483	5.81428	10239	0.577751	0.298897		5.81428	660	5.81428	4556	0.996979	0.422635
															5.87961	625.118	5.87961	14064.2	0.25138	0.214606											5.87961	474	5.87961	10164	0.566986	0.296707		5.87961	662	5.87961	4915	1	0.455937
															5.94494	670.49	5.94494	12927.3	0.269626	0.197258											5.94494	593	5.94494	10412	0.70933	0.303947		5.94494	490	5.94494	4794	0.740181	0.444712
															6.01027	617.098	6.01027	11177.6	0.248155	0.17056											6.01027	730	6.01027	10654	0.873206	0.311011		6.01027	390	6.01027	4807	0.589124	0.445918
															6.0756	622.471	6.0756	9970.94	0.250316	0.152147											6.0756	746	6.0756	10137	0.892344	0.295919		6.0756	282	6.0756	4778	0.425982	0.443228
															6.14093	586.765	6.14093	8926.84	0.235957	0.136215											6.14093	836	6.14093	9859	1	0.287804		6.14093	325	6.14093	5406	0.490937	0.501484
															6.20626	649.961	6.20626	7965.39	0.26137	0.121544											6.20626	757	6.20626	9072	0.905502	0.26483		6.20626	330	6.20626	5579	0.498489	0.517532
															6.27158	575.529	6.27158	7547.18	0.231439	0.115163											6.27158	646	6.27158	8252	0.772727	0.240892		6.27158	308	6.27158	5373	0.465257	0.498423
															6.33691	618.725	6.33691	7944.49	0.248809	0.121225											6.33691	441	6.33691	8292	0.527512	0.24206		6.33691	356	6.33691	4710	0.537764	0.43692
															6.40224	739.255	6.40224	9030.75	0.297278	0.1378											6.40224	378	6.40224	7748	0.452153	0.226179		6.40224	457	6.40224	4271	0.690332	0.396197
															6.46757	687.294	6.46757	10705	0.276383	0.163348											6.46757	317	6.46757	7986	0.379187	0.233127		6.46757	619	6.46757	4177	0.935045	0.387477
															6.5329	582.922	6.5329	11221.5	0.234412	0.171229											6.5329	361	6.5329	7878	0.431818	0.229974		6.5329	533	6.5329	4139	0.805136	0.383952
															6.59823	515.686	6.59823	11637.3	0.207374	0.177573											6.59823	503	6.59823	7972	0.601675	0.232718		6.59823	560	6.59823	4224	0.845921	0.391837
															6.66356	622	6.66356	11177	0.250126	0.17055											6.66356	522	6.66356	7725	0.624402	0.225508		6.66356	454	6.66356	3996	0.685801	0.370686
																															6.72889	507	6.72889	7624	0.606459	0.22256		6.72889	297	6.72889	3614	0.44864	0.33525
																															6.79422	553	6.79422	7424	0.661483	0.216721		6.79422	288	6.79422	3007	0.435045	0.278942
																															6.85955	536	6.85955	7279	0.641148	0.212488		6.85955	334	6.85955	2391	0.504532	0.2218
																															6.92488	541	6.92488	7462	0.647129	0.21783		6.92488	341	6.92488	1964	0.515106	0.182189
																															6.9902	541	6.9902	7606	0.647129	0.222034		6.9902	335	6.9902	1641	0.506042	0.152226
																															7.05553	544	7.05553	7931	0.650718	0.231521		7.05553	438	7.05553	1525	0.661631	0.141466
																															7.12086	552	7.12086	7879	0.660287	0.230004		7.12086	409	7.12086	1363	0.617825	0.126438
																															7.18619	542	7.18619	7842	0.648325	0.228923		7.18619	441	7.18619	1246	0.666163	0.115584
																															7.25152	425	7.25152	6914	0.508373	0.201833
																															7.31685	289	7.31685	6621	0.345694	0.19328
																															7.38218	255	7.38218	6305	0.305024	0.184055
																															7.44751	241	7.44751	6064	0.288278	0.17702
																															7.51284	261	7.51284	5807	0.312201	0.169518
																															7.57817	355	7.57817	5671	0.424641	0.165548
																															7.64349	457	7.64349	5670	0.546651	0.165518
																															7.70882	472	7.70882	5998	0.564593	0.175093
																															7.77415	462	7.77415	6653	0.552632	0.194214
																															7.83948	452	7.83948	6460	0.54067	0.18858
																															7.90481	377	7.90481	6337	0.450957	0.184989
																															7.97014	354	7.97014	5666	0.423445	0.165402
																															8.03547	331	8.03547	5809	0.395933	0.169576
																															8.1008	326	8.1008	6096	0.389952	0.177954
																															8.16613	340	8.16613	6692	0.406699	0.195353
																															8.23146	467	8.23146	7154	0.558612	0.208839
																															8.29678	635	8.29678	7322	0.759569	0.213744
																															8.36211	507	8.36211	7175	0.606459	0.209452
																															8.42744	427	8.42744	7085	0.510766	0.206825
																															8.49277	408	8.49277	6504	0.488038	0.189865
																															8.5581	490	8.5581	5837	0.586124	0.170394
																															8.62343	693	8.62343	5991	0.828947	0.174889
																															8.68876	701	8.68876	6067	0.838517	0.177108
																															8.75409	713	8.75409	5718	0.852871	0.16692
																															8.81942	731	8.81942	5841	0.874402	0.17051
																															8.88475	552	8.88475	5524	0.660287	0.161256
																															8.95007	523	8.95007	5486	0.625598	0.160147
																															9.0154	492	9.0154	5007	0.588517	0.146164
																															9.08073	563	9.08073	4749	0.673445	0.138633
																															9.14606	403	9.14606	5157	0.482057	0.150543

## Sheet: Fig 2A
2021-06-12									2021-06-06									2021-06-15
	WT mock	WT PIC	GKO 1 (15)	GKO 2(16)	RLKO PIC	RL/GKO 1	RLK/G 2(13)			WT mock	WT PIC	GKO 1 (15)	GKO 2(16)	RLKO PIC	RL/GKO 1	RLK/G 2(13)			WT mock	WT PIC	GKO 1 (15)	GKO 2(16)	RLKO PIC	RL/GKO 1	RLK/G 2(13)
pIRF3	36387.5	53469.4	55347.5	53288.1	54023	52403.5	56900.7		pIRF3	11554.7	38406.3	24558	22081.5	34244.8	44864.9	30100.2		pIRF3	33477.2	52369.3	51914.5	50796.5	51535.8	54941	51730.5
IRF3	14335.2	11735.8	15476.2	12659	18881.3	11331.6	8571.64		IRF3	38483.6	32404.3	25209.1	27786.1	52244.6	46150.2	41686		IRF3	28552.1	27918.5	22232.9	22090.2	18794.3	26807.1	30003.5
Ratio	2.53834	4.55611	3.5763	4.2095	2.86119	4.62456	6.63825		Ratio	0.300251	1.18522	0.974175	0.794699	0.655472	0.972151	0.722069		Ratio	1.17249	1.8758	2.33504	2.2995	2.74209	2.0495	1.72415
normalize to mock	1	1.79492	1.40891	1.65837	1.12719	1.82188	2.61519		normalize to mock	1	3.94745	3.24454	2.64678	2.18308	3.2378	2.40489		normalize to mock	1	1.59983	1.99151	1.96121	2.33869	1.74798	1.4705
normalize to mock	1	1.79492	1.40891	1.65837	1.12719	1.82188	2.61519
normalize to mock	1	3.94745	3.24454	2.64678	2.18308	3.2378	2.40489
normalize to mock	1	1.59983	1.99151	1.96121	2.33869	1.74798	1.4705
average	1	2.4474	2.21499	2.08879	1.88299	2.26922	2.16352
stdev	0	1.30274	0.937997	0.506408	0.659147	0.839626	0.609321
stnderr	0	0.651369	0.468998	0.253204	0.329573	0.419813	0.30466
ttest			0.814351	0.679739		0.564842	0.617026

## Sheet: Fig 2D
WT						RL-KO					RLKO/G3BPK KO					WT G3BPK 15
field	total cells	IRF3 nuclear	RLBs	both		field	total cells	IRF3 nuclear	SGs	both	field	total cells	IRF3 nuclear			field	total cells	IRF3 nuclear
1	10	6	0.6			1	10	6	0.6		1	16	12	0.75		1	12	9	0.75
2	16	11	0.6875			2	19	13	0.684211		2	18	12	0.666667		2	10	7	0.7
3	11	9	0.818182			3	13	9	0.692308		3	16	15	0.9375		3	6	6	1
4	7	5	0.714286			4	9	5	0.555556		4	12	9	0.75		4	10	6	0.6
5	8	6	0.75			5	8	3	0.375		5	20	10	0.5		5	8	7	0.875
6	8	6	0.75			6	8	5	0.625		6	10	8	0.8		6	9	7	0.777778
7	14	6	0.428571			7	9	8	0.888889		7	16	10	0.625		7	9	8	0.888889
8	11	8	0.727273			8	18	10	0.555556		8	14	13	0.928571		8	8	8	1
9	7	3	0.428571			9	11	7	0.636364		9	11	9	0.818182		9	10	9	0.9
10	14	14	1			10	5	4	0.8		10	15	13	0.866667		10	14	9	0.642857
11	10	7	0.7			11	9	9	1							11	6	4	0.666667
12	11	8	0.727273				119	79	0.663866
	127	89	0.700787									148	111	0.75			102	80	0.784314
								66.3866
		70.0787											75					78.4314
			0.0915056						0.202512
														0.764259					0.800108
			0.694803						0.673898					0.137776					0.141064
			0.149391						0.171907
Summary
WT	G3BP-KO-1	RL-KO	RL/G3BP-KO-1
0.694803	0.800108	0.673898	0.764259
0.149391	0.141064	0.171907	0.137776
69.4803	80.0108	67.3898	76.4259
14.9391	14.1064	17.1907	13.7776

## Sheet: Fig 2E
WT							RL-KO							RL-KO/G3BPKO							WT/G3BPKO 15
Field	Cell #	Nucleus Intensity	Cytoplasm Intensity	Ratio	Background		Field	Cell #	Nucleus Intensity	Cytoplasm Intensity	Ratio	Background		Field	Cell #	Nucleus Intensity	Cytoplasm Intensity	Ratio	Background		Field	Cell #	Nucleus Intensity	Cytoplasm Intensity	Ratio	Background
1	1	739.299	456.147	1.62075	319.631		1	1	1431.78	1025.18	1.39661	363.015		1	1	920.728	535.126	1.72058	199.944		1	1	635.826	462.457	1.37489	214.663
1	2	850.694	476.207	1.7864				2	831.57	557.057	1.49279				2	835.495	506.852	1.6484				2	761.84	505.904	1.5059
1	3	1100.33	600.904	1.83112				3	749.038	551.794	1.35746				3	774.039	510.353	1.51667				3	716.981	428.272	1.67413
1	4	938.85	563.326	1.66662				4	646.355	499.657	1.2936				4	636.114	447.098	1.42276				4	783.076	466.968	1.67694
1	5	909.656	606.003	1.50108				5	813.861	484.545	1.67964				5	773.766	464.601	1.66544				5	777.192	424.496	1.83086
1	6	1230.57	609.626	2.01856				6	873.074	565.565	1.54372				6	594.634	452.787	1.31328				6	599.219	429.705	1.39449
					319.631							1.46064			7	671.536	418.358	1.60517				7	944.588	490.626	1.92527
															8	479.849	330.522	1.45179				8	775.1	544.54	1.4234
2	1	941.372	599.385	1.57056	325.481		2	1	1576.41	959.871	1.64232	440.207			9	638.258	391.577	1.62997				9	611.628	441.527	1.38526
2	2	1126.23	609.69	1.84721				2	1217.72	872.925	1.39499				10	843.091	648.228	1.30061								1.57679
2	3	968.107	764.59	1.26618				3	1779.54	1011.5	1.75931				11	736.001	505.245	1.45672
2	4	1134.94	750.722	1.5118				4	1610.62	1094.45	1.47163								1.52104		2	1	677.523	447.329	1.5146	220.031
2	5	1212.65	885.134	1.37002				5	1212.2	811.649	1.4935											2	884.406	466.295	1.89667
2	6	892.478	546.9	1.63189				6	1846.97	1022.38	1.80653			2	1	677.816	458.651	1.47785	186.809			3	838.594	404.048	2.07548
2	7	1014.28	606.669	1.67188				7	1402.72	888.264	1.57917				2	533.647	432.437	1.23405				4	857.457	425.609	2.01466
2	8	808.904	486.955	1.66115				8	997.602	830.416	1.20133				3	528.582	362.943	1.45638				5	586.225	403.095	1.45431
					1.56634			9	1281.88	878.282	1.45953				4	905.124	580.517	1.55917				6	809.819	494.437	1.63786
								10	1564.18	926.978	1.6874				5	793.125	481.771	1.64627								1.7656
3	1	1225.53	786.548	1.55811	347.325			11	1261.61	1094.89	1.15227				6	786.768	502.206	1.56662
	2	1505.93	800.773	1.8806				12	1252.89	1080.48	1.15957				7	730.674	478.665	1.52648			3	1	714.455	424.452	1.68324	211.44
	3	842.403	550.128	1.53129								1.48396			8	831.335	457.767	1.81607				2	821.483	550.099	1.49334
	4	1336.76	676.249	1.97672											9	631.062	414.102	1.52393				3	697.554	416.892	1.67322
	5	944.763	637.923	1.481			3	1	1510.13	946.806	1.59498				10	409.107	327.637	1.24866				4	708.281	442.718	1.59985
	6	633.532	1092.68	0.579796				2	1080.81	836.738	1.29169				11	390.91	305.525	1.27947				5	554.007	365.293	1.51661
					1.50125			3	1032.73	797.395	1.29513				12	1125.51	656.318	1.71489				6	515.478	343.946	1.49872
								4	1286.82	807.774	1.59304								1.50415							1.5775
4	1	931.327	562.457	1.65582				5	1063.38	791.599	1.34333
4	2	1047.69	545.542	1.92046				6	1298.68	954.096	1.36116			3	1	928.476	486.357	1.90904	176.63		4	1	963.184	595.797	1.61663	228.448
4	3	975.559	601.482	1.62193				7	1220.16	884.705	1.37917				2	538.766	428.621	1.25698				2	677.744	493.879	1.37229
4	4	840.464	605.92	1.38709				8	1531.35	995.561	1.53817				3	500.781	255.42	1.96062				3	809.054	546.993	1.47909
					1.64632			9	850.258	673.871	1.26175				4	570.467	371.259	1.53657				4	843.978	598.164	1.41095
												1.40649			5	657.101	377.993	1.73839				5	902.431	645.774	1.39744
5	1	595.736	447.065	1.33255											6	781.418	465.498	1.67867				6	649.873	462.308	1.40571
5	2	907.841	607.256	1.49499			4	1	1388.72	838.797	1.65561	283.76			7	662.806	416.641	1.59083								1.44702
5	3	517.549	436.985	1.18436				2	1777.01	1110.74	1.59985				8	603.037	365.109	1.65166
5	4	858.251	510.938	1.67976				3	1320.14	687.294	1.92078				9	427.364	291.423	1.46647			5	1	814.885	490.61	1.66096	228.797
					1.42291			4	591.131	455.229	1.29854				10	488.114	343.122	1.42257				2	895.297	561.157	1.59545
								5	614.083	443.274	1.38534				11	584.341	349.097	1.67386				3	855.237	623.923	1.37074
6	1	1150.89	709.382	1.62239								1.57202			12	610.209	402.025	1.51784				4	998.121	640.075	1.55938
	2	856.328	662.656	1.29227											13	815.326	542.517	1.50286				5	1244.4	729.02	1.70695
	3	867.681	678.213	1.27936			5	1	2164.76	1324.13	1.63485				14	798.788	505.977	1.5787				6	1882.18	843.797	2.2306
	4	812.842	589.776	1.37822				2	1821.05	891.816	2.04195				15	783.132	445.069	1.75957				7	701.92	496.475	1.41381
					1.39306			3	2547.14	1350.92	1.88549								1.61631							1.64827
												1.8541
7	1	970.742	616.947	1.57346										4	1	994.626	480.555	2.06974	189.669		6	1	764.773	429.732	1.77965	209.518
7	2	1022.58	709.207	1.44186			6	1	858.304	442.081	1.94151	194.165			2	870.351	478.852	1.81758				2	1056.81	606.392	1.74279
7	3	878.041	557.341	1.57541				2	1757.74	998.94	1.7596				3	686.349	429.043	1.59972				3	646.792	419.174	1.54302
7	4	797.525	513.324	1.55365				3	1475.73	813.803	1.81338				4	502.718	324.956	1.54703				4	791.504	415.588	1.90454
7	5	1022.86	561.356	1.82212				4	997.989	578.102	1.72632				5	510.34	323.665	1.57675				5	672.651	452.548	1.48636
					1.5933			5	1591.06	1001.61	1.58851				6	489.662	308.154	1.58902				6	847.042	507.678	1.66846
												1.76586			7	896.003	507.001	1.76726				7	941.237	596.118	1.57894
8	1	863.682	501.688	1.72155											8	498.578	396.588	1.25717								1.67197
8	2	1029.46	665.665	1.54651			7	1	1251	655.369	1.90884				9	658.586	401.554	1.64009
8	3	637.249	496.332	1.28392				2	853.412	585.231	1.45825								1.6516		7	1	637.622	405.13	1.57387	213.515
8	4	1635.99	706.498	2.31563				3	1619.95	681.988	2.37534											2	550.363	410.089	1.34206
8	5	851.056	506.548	1.68011				4	1315.45	733.872	1.79248			5	1	776.079	433.443	1.7905	195.71			3	702.182	451.719	1.55447
					1.70954			5	2334.57	1310.66	1.78122				2	813.584	510.091	1.59498				4	700.615	419.243	1.67114
								6	2505.15	1363.83	1.83685				3	1024.33	764.746	1.33944				5	880.099	562.493	1.56464
9	1	1282.47	690.524	1.85724								1.85883			4	459.505	335.71	1.36876				6	816.726	504.354	1.61935
9	2	973.1	641.193	1.51764			8	1	1659.47	1179.14	1.40736	292.284			5	660.485	377.676	1.74881				7	682.834	543.921	1.25539
9	3	932.037	595.517	1.56509				2	1401.83	1205.69	1.16268				6	763.263	504.537	1.5128				8	634.792	438.994	1.44602
					1.64666			3	1418.01	1093.3	1.29701				7	550.783	392.736	1.40243								1.50337
								4	2271.35	1653.63	1.37355				8	679.171	490.448	1.3848
10	1	1376.52	905.106	1.52084	298.575			5	2917.71	1266.95	2.30294				9	643.217	455.939	1.41075			8	1	917.68	592.097	1.54988	226.91
	2	1501.46	859.906	1.74608				6	2577.36	1448.4	1.77945				10	575.091	398.661	1.44256				2	895.03	599.523	1.4929
	3	1248.61	702.244	1.77802				7	870.531	594.302	1.4648								1.49958			3	743.747	530.93	1.40084
	4	1158.1	559.652	2.06931				8	1453.41	1201.93	1.20923											4	698.862	469.231	1.48938
	5	1317.08	616.475	2.13647				9	1442.55	796.523	1.81105			6	1	950.963	478.666	1.98669	196.923			5	694.787	458.689	1.51472
	6	1183.17	549.142	2.15458				10	1066.92	715.382	1.4914				2	732.895	447.106	1.6392				6	781.771	469.878	1.66377
	7	1430.49	752.715	1.90044								1.52995			3	805.784	436.524	1.84591				7	712.079	466.61	1.52607
	8	790.185	503.79	1.56848											4	775.303	496.859	1.56041				8	616.718	421.61	1.46277
	9	1030.06	760.009	1.35533			9	1	2064.04	1130.85	1.82521	325.383			5	509.564	342.316	1.48858								1.51254
	10	803.629	511.099	1.57235				2	1320.87	951.1	1.38879				6	338.261	281.405	1.20204
	11	880.737	674.773	1.30523				3	1255.92	783.634	1.60269				7	374.062	290.447	1.28788			9	1	622.316	433.941	1.4341	258.387
	12	899.786	572.496	1.57169				4	1641.49	1005.75	1.63211				8	303.885	252.178	1.20504				2	623.389	462.048	1.34919
					1.72324			5	1728.82	997.565	1.73304								1.52697			3	800.231	548.231	1.45966
								6	1025.62	606.708	1.69048											4	948.148	609.846	1.55473
11	1	953.709	579.516	1.6457	280.701			7	1153.47	624.372	1.84742			7	1	729.394	541.618	1.34669	190.745			5	618.563	434.285	1.42433
	2	1034.3	746.215	1.38605								1.67425			2	547.583	391.819	1.39754				6	773.908	435.832	1.7757
	3	1451.71	708.426	2.04921											3	387.195	331.642	1.16751				7	455.017	356.014	1.27809
	4	1792.99	760.179	2.35864			10	1	559.57	459.445	1.21793	349.022			4	769.079	446.436	1.72271				8	637.224	431.012	1.47844
	5	1062.24	565.327	1.87898				2	1646.57	962.685	1.71039				5	516.352	316.775	1.63003				9	592.236	356.715	1.66025
	6	1296.33	549.255	2.36016				3	909.229	600.712	1.51359				6	821.49	432.673	1.89864								1.4905
	7	1222.29	622.221	1.96439				4	686.402	508.178	1.35071				7	760.883	434.762	1.75011
					1.94902							1.44815			8	524.104	382.597	1.36986			10	1	836.201	512.271	1.63234	270.515
															9	576.197	400.641	1.43819				2	810.22	474.258	1.7084
12	1	683.758	511.869	1.33581	221.126		11	1	1009.11	696.386	1.44906	319.93			10	588.367	398.673	1.47581				3	629.579	453.653	1.3878
	2	830.671	574.055	1.44702				2	1891.62	1168.22	1.61923								1.51971			4	725.168	437.534	1.6574
	3	854.853	528.429	1.61773				3	1386.43	927.192	1.4953											5	695.449	428.756	1.62202
	4	769.723	481.641	1.59813				4	732.534	516.365	1.41864			8	1	499.33	373.58	1.33661	187.062			6	807.437	544.64	1.48252
	5	777.713	488.46	1.59217				5	1184.27	728.69	1.6252				2	513.005	411.965	1.24526				7	759.197	472.349	1.60728
	6	664.284	498.327	1.33303				6	1428.14	804.123	1.77602				3	518.609	352.161	1.47265				8	542.772	391.285	1.38715
	7	1023.51	614.996	1.66426				7	1155.01	647.606	1.78351				4	571.286	355.681	1.60618				9	696.384	494.77	1.40749
					1.51259			8	1170.37	699.773	1.6725				5	940.232	505.839	1.85876								1.5436
								9	1321.05	821.474	1.60815				6	571.83	456.864	1.25164
												1.60529			7	542.065	477.738	1.13465			11	1	609.086	418.093	1.45682	250.222
															8	401.937	306.994	1.30927				2	741.569	387.523	1.91361
															9	775.537	434.427	1.7852				3	601.828	382.025	1.57536
															10	622.335	415.057	1.4994				4	623.528	379.495	1.64305
															11	567.42	407.047	1.39399								1.64721
															12	611.539	387.246	1.5792
																			1.45607
														9	1	641.048	422.821	1.51612	183.825
															2	439.648	363.603	1.20914
															3	927.403	524.908	1.76679
															4	731.137	481.48	1.51852
															5	848.19	443.9	1.91077
															6	564.64	340.698	1.6573
															7	871.284	427.832	2.03651
															8	915.624	446.747	2.04954
															9	816.851	427.806	1.9094
																			1.73045
														10	1	547.19	357.615	1.53011	175.105
															2	784.174	396.056	1.97996
															3	718.015	381.036	1.88438
															4	643.334	538.438	1.19482
															5	696.24	336.138	2.07129
															6	679.291	383.198	1.77269
															7	644.777	457.778	1.40849
															8	409.794	284.53	1.44025
															9	829.715	401.822	2.06488
															10	426.665	303.899	1.40397
															11	464.502	287.39	1.61628
															12	555.28	336.672	1.64932
															13	497.138	321.852	1.54462
																			1.65854

## Sheet: Fig 2G and 3G
			MAX_WT		total cells per field	cells expressing IFN-B							MAX_RLKO		total cells per field	cells expressing IFN-B						MAX_WT_G3BPKO	saturated	total cells per field	cells expressing IFN-B						MAX_RLKO_G3BPKO	saturated	total cells per field	cells expressing IFN-B
date	field	cell	IFNB		6	6				date	field	cell	IFNB						date	field	cell	IFNB						date	field	cell	IFNB
2022-11-03	3	1	184								1	1	397		19	6				1	1	184		6	6				1	1	304		13	13
		2	107									2	469								2	925								2	234
		3	220	saturated								3	360								3	177								3	1551
		4	149									4	756								4	181								4
		5	114									5									5									5	106
		6	293									6									6	1079								6	210
																														7	636
	4	1	894		7	7					2	1	1204		20	6				2	1	504		6	4					8	995
		2	518									2	236								2	107								9
		3	678	sat.								3	190								3	184								10	899
		4	340	sat.								4	1096								4	248								11	678
		5	206	sat.								5	1373																	12	473
		6	1264									6								3	1	145		9	4					13	65
		7	747																		2	352
											3	1	758		28	11					3	120							2	1	749		13	6
	5	1	271	sat	8	8						2	104								4	170								2	227
		2	82	sat								3	410	sat.																3	488
		3	256									4	291							4	1	169		11	6					4	772
		4	187	sat								5	276								2	392								5	757
		5	207									6									3	379								6	353
		6	332									7									4	538
		7	456									8	322								5	438							3	1	559		11	11
		8	196									9	323								6	647								2	538
												10	514																	3	693
	6	1	927		4	4						11	273							5	1	512		12	7					4	594
		2	769																		2	796								5	648	sat.
		3	820								4	1	397		16	4					3	500								6	492
		4	862									2	613								4	886								7	792
												3	505								5	336								8	636
	7	1	1247		11	11						4	1089								6	132								9	806
		2	415	sat.																	7	174								10	543	sat.
		3	400								5	1			14	9														11	702
		4	133									2	216							6	1	868		6	5
		5	786	sat.								3	742								2	673							4	1	1079		15	15
		6	663	sat.								4	611	sat.							3	2024								2	759
		7	1871									5	689								4	998								3	604
		8	1814									6	436								5									4	198
		9	727	sat.								7	456	sat.																5	622
		10	640									8	414							7	1	335		5	4					6	886
		11	1528									9									2	237								7	250
																					3									8	444
	8	1	417	sat.	10	10					6	1	377	sat.	17	7					4	166								9	263
		2	746									2	333																	10	319
		3	1629	sat.								3	595							8	1	413		11	11					11	954
		4	1016									4	184								2	767								12	431
		5	510	sat.								5	166								3	1086								13	322
		6	957									6	233								4	1000								14	227
		7	346	sat.								7	834								5	1385								15	89
		8	845																		6	1303
		9	692										0.232615								7	1383							5	1	422	sat.	12	12
		10	721	sat.																	8	1460								2	949
																					9	1270								3	1410
???	9	1	544	sat.	11	11															10	1806								4	433
		2	666	sat.																	11	1918								5	493
		3	603	sat.																										6	443
		4	289	sat.																9	1	203		9	9					7	407
		5	136	sat.																	2									8	705
		6	513	sat.																	3									9	709	sat.
		7	308	sat.																	4	134								10	697	sat.
		8	563	sat.																	5	606								11	650
		9	517	sat.																	6	183								12	560	sat.
		10	940	sat.																	7	835
		11	1073	sat.																	8	843							6	1	820		14	14
																					9									2	643	sat.
	10	1	106		9	8																								3	400
		2	328																											4	308
		3	298																											5	745
		4	528																											6	486
		5	122																											7	313
		6																												8	196
		7	385																											9	1046
		8	412																											10	579
																														11	146
			0.511376																											12	834
																														13	1128
																														14	643

## Sheet: Fig 2H and Fig 3C
IFNB qPCR
WT Mock R1	20.7028		R1 Wt PIC	23.7638		R1 RLKO PIC	19.3211		R1 G3BP-KO PIC	23.2264		R1 G3BP-KO -Res PIC	22.1402		R1 RL/G KO	20.2163		R1 RL/G-KO REs	21.683
			R2 Wt PIC	19.6823		R2 RLKO PIC	18.9375		R 2G3BP-KO PIC	22.4151		R2 G3BP-KO -Res PIC	27.7314		R2 RL/G KO	19.9858		R2 RL/G-KO REs	19.5852
			R3 Wt PIC	20.8394		R3 RLKO PIC	21.497		R 3 G3BP-KO PIC	20.5807		R3 G3BP-KO -Res PIC	22.3062		R3 RL/G KO	19.551		R3 RL/G-KO REs
				21.4285			19.9185			22.074			24.0593			19.9177			20.6341
				WT	G3BPKO	RLKO	RL/G3BPKO
				21.4285	22.074	19.9185	19.9177
				2.10352	1.35542	1.38038	0.337823
				0.678131		0.99925
GAPDH qPCR
WT Mock R1	19.5802		R1 Wt PIC	24.4796		R1 RLKO PIC	19.283		R1 G3BP-KO PIC	24.4187		R1 G3BP-KO -Res PIC	22.3506		R1 RL/G KO	21.9575		R1 RL/G-KO REs	21.7219
WT Mock R2			R2 Wt PIC	20.3168		R2 RLKO PIC	17.4287		R 2G3BP-KO PIC	23.7308		R2 G3BP-KO -Res PIC	20.5786		R2 RL/G KO	19.9551		R2 RL/G-KO REs	17.5369
WT Mock R3			R3 Wt PIC	21.3412		R3 RLKO PIC	19.5034		R 3 G3BP-KO PIC	20.403		R3 G3BP-KO -Res PIC			R3 RL/G KO			R3 RL/G-KO REs
				22.0459			18.7384			22.8508			21.4646			20.9563			19.6294
				2.16899			1.13958			2.14759			1.25298			1.41591			2.95924
		RL-KO	WT	G3BPKO				WT	RLKO
		18.7384	22.0459	22.8508			IFNB	21.4285	19.9185
		1.13958	2.16899	2.14759			GAPDH	22.0459	18.7384
			0.0795401	0.671528
								dct
								WT	RLKO
								-0.617369	1.18017
								ddct
								-1.79754
								3.47628

## Sheet: Fig 2I and S5D
					avg	stdev	stnd err			avg	stdev	stnd err					avg	stdev	stnd err
WT(mock) 1	0.0828603			25.4958	25.263	3.75072	2.16548		WT(mock)	25.263	3.75072	2.16548				WT(mock)	25.263	3.75072	2.16548
WT(mock) 2	0.0929816			28.8919					A549-WT	264.051	119.389	53.3923				A549-WT	264.051	119.389	53.3923
WT(mock) 3	0.0684777			21.4013					A549-G3BPKO-15	234.72	119.505	48.7875				A549-G3BPKO-15	234.72	119.505	48.7875
A549 1	0.279916			166.953	264.051	119.389	53.3923		A549-RL-KO	1355.66	637.103	284.921		0.00549928		A549-RL-KO	1355.66	637.103	284.921
A549 2	0.481252			470.989					A549-RLKO-G3BP-KO-1	887.009	374.344	152.825		0.694578		A549-RLKO-G3BP-KO-1	887.009	374.344	152.825
A549 3	0.327944			225.1					A549-PKR-KO	700.788	76.7069	44.2868		0.162101
A549-WT 4	0.236726			209.454					A549-RL/PKR-KO	2471.53	253.523	146.372
A549-WT 5	0.266114			247.759					A549-RLKO-GADD34-KO	501.525	178.011	102.775
A549-G3BPKO-15 1	0.451123			415.509	234.72	119.505	48.7875		U2OS-WT	66.1565	70.5773	40.7478
A549-G3BPKO-15 2	0.417245			357.28					U2OS-G3BP-KO	40.4963	29.0414	16.767
A549-G3BPKO-15 3	0.285873			173.668					U2OS-G3BP-KO-rescue	26.7759	5.09031	2.93889
A549-G3BP-KO-15 4	0.186075			144.624					U2OS-RLKO	36.1785	5.46553	3.15553
A549-G3BP-KO-15 5	0.187891			146.922					U2OS-RLKO-G3BPKO	35.3644	14.2598	8.23287
A549-G3BP-KO-15 6	0.206289			170.315
A549-RL-KO 1	0.994223			1925.65	1355.66	637.103	284.921
A549-RL-KO 2	0.919195			1654.97
A549-RL-KO 3	0.976421			1859.7
A549-RLKO 4	0.514935			591.481
A549-RLKO 5	0.619826			746.48
A549-RLKO-G3BPK-1 1	0.667619			889.952	887.009	374.344	152.825
A549-RLKO-G3BPK-1 2	0.73788			1081.02
A549-RLKO-G3BPK-1 3	0.884688			1536.92
A549-RLKO-G3BP-KO-1 4	0.539228			626.852
A549-RLKO-G3BP-KO-1 5	0.53058			614.224
A549-RLKO-G3BP-KO-1 6	0.502215			573.088
A549-PKR-KO 1	0.571887			658.594	700.788	76.7069	44.2868
A549-PKR-KO 2	0.627679			789.329
A549-PKR-KO 3	0.570029			654.44
A549-RL/PKR-KO 1	1.18473			2696.96	2471.53	253.523	146.372
A549-RL/PKR-KO 2	1.14363			2520.56
A549-RL/PKR-KO 3	1.06469			2197.08
A549-RLKO-GADD34-KO 1	0.59299			706.689	501.525	178.011	102.775
A549-RLKO-GADD34-KO 2	0.435462			388.043
A549-RLKO-GADD34-KO 3	0.447936			409.844
U2OS	0.0866277			26.7103	66.1565	70.5773	40.7478
U2OS	0.26203			147.638
U2OS	0.0783553			24.1208
U2OS-G3BP-KO 1	0.0847402			26.0944	40.4963	29.0414	16.767
U2OS-G3BP-KO 2	0.0687483			21.4704
U2OS-G3BP-KO 3	0.177776			73.9239
U2OS-G3BP-KO-rescue 1	0.0730929			22.6215	26.7759	5.09031	2.93889
U2OS-G3BP-KO-rescue 2	0.0820819			25.2521
U2OS-G3BP-KO-rescue 3	0.102452			32.454
U2OS-RLKO 1	0.102532			32.4857	36.1785	5.46553	3.15553
U2OS-RLKO 2	0.105288			33.5928
U2OS-RLKO 3	0.125065			42.4571
U2OS-RLKO-G3BPKO 1	0.0831288			25.5804	35.3644	14.2598	8.23287
U2OS-RLKO-G3BPKO 2	0.092687			28.7871
U2OS-RLKO-G3BPKO 3	0.142712			51.7257
																		avg	stdev	stnd err
																	WT(mock)	25.263	3.75072	2.16548
																	A549-WT	264.051	119.389	53.3923
								WT(mock)	25.263	3.75072	2.16548						U2OS-WT	66.1565	70.5773	40.7478
								A549-WT	264.051	119.389	53.3923						U2OS-G3BP-KO	40.4963	29.0414	16.767
								A549-RL-KO	1355.66	637.103	284.921						U2OS-G3BP-KO-rescue	26.7759	5.09031	2.93889
								A549-PKR-KO	700.788	76.7069	44.2868						U2OS-RLKO	36.1785	5.46553	3.15553
								A549-RL/PKR-KO	2471.53	253.523	146.372						U2OS-RLKO-G3BPKO	35.3644	14.2598	8.23287

## Sheet: Fig 2K
	total (DAPI)	Nuclear IRF3	ratio	%
WT WNV
field 1	246	240	0.97561	97.561
field 2	276	223	0.807971	80.7971					WNV		ZIKV
field 3	214	197	0.920561	92.0561	90.1381	8.54494		WT	90.1381	8.54494	94.3084	0.981388
	736	660			0.896739			G3BP-KO	89.903	8.66315	93.2549	2.81454
G3BPKO WNV								G3BP-KO-Res	90.5829	7.44048	98.2206	1.01397
field 1	157	147	0.936306	93.6306				RL-KO	95.9861	0.335678	93.321	3.06001
field 2	255	204	0.8	80				RL/G3BP-KO	88.9118	2.69807	95.1831	1.13502
field 3	153	147	0.960784	96.0784	89.903	8.66315		RL/G3BP-KO-Res	93.6399	3.21237	94.3775	1.40824
	565	498			0.881416
RES WNV
field 1	104	98	0.942308	94.2308
field 2	89	73	0.820225	82.0225
field 3	111	106	0.954955	95.4955	90.5829	7.44048
	304	277			0.911184
RL-KO WNV
field 1	205	196	0.956098	95.6098
field 2	256	246	0.960938	96.0938
field 3	267	257	0.962547	96.2547	95.9861	0.335678
	728	699			0.960165
RL/G3BP-KO WNV
field 1	205	178	0.868293	86.8293
field 2	224	197	0.879464	87.9464
field 3	199	183	0.919598	91.9598	88.9118	2.69807
	628	558			0.888535
RL/G3BP-KO-Res WNV
field 1	255	245	0.960784	96.0784
field 2	210	189	0.9	90
field 3	252	239	0.948413	94.8413	93.6399	3.21237
	717	673			0.938633
WT ZIKV
field 1	400	375	0.9375	93.75
field 2	383	359	0.937337	93.7337
field 3	351	335	0.954416	95.4416	94.3084	0.981388
	1134	1069			0.942681
G3BPKO ZIKV
field 1	207	193	0.932367	93.2367
field 2	178	161	0.904494	90.4494
field 3	153	147	0.960784	96.0784	93.2549	2.81454
	538	501			0.931227
RES ZIKV
field 1	345	337	0.976812	97.6812
field 2	164	163	0.993902	99.3902
field 3	166	162	0.975904	97.5904	98.2206	1.01397
	675	662			0.980741
RL-KO ZIKV
field 1	301	281	0.933555	93.3555
field 2	275	265	0.963636	96.3636
field 3	246	222	0.902439	90.2439	93.321	3.06001
	822	768			0.934307
RL/G3BP-KO ZIKV
field 1	255	240	0.941176	94.1176
field 2	182	173	0.950549	95.0549
field 3	276	266	0.963768	96.3768	95.1831	1.13502
	713	679			0.952314
RL/G3BP-KO-Res ZIKV
field 1	262	244	0.931298	93.1298
field 2	293	281	0.959044	95.9044
field 3	305	287	0.940984	94.0984	94.3775	1.40824
	860	812			0.944186

## Sheet: Fig 3B
			MAX_WT		total cells per field	cells expressing GAPDH						MAX_RLKO		total cells per field	cells expressing IFN-B						MAX_WT_G3BPKO	saturated	total cells per field	cells expressing IFN-B						MAX_RLKO_G3BPKO	saturated	total cells per field	cells expressing IFN-B
date	field	cell	GAPDH						date	field	cell	GAPDH						date	field	cell	IFNB						date	field	cell	IFNB
2022-11-03	3	1	13		6	6				1	1	411	s	17	17				1	1	63		6					1	1	133		15	15
		2	71								2	291	s							2	86								2	164
		3	45								3	520	s							3	13								3	920
		4	14								4	292	s							4	18								4	900
		5	17								5	768								5	11								5	292
		6	22								6	660	s							6	36								6	356
											7	420	s																7	747
	4	1	188		5	5					8	676	s						2	1	14		5						8	1104
		2	458	sat							9	429	s							2	50								9	788
		3	328	sat							10	287	s							3	37								10	758
		4	191								11	375	s							4	15								11	353
		5	41								12	833	s							5	30								12	406
											13	430	s																13	719
	5	1	93		8	8					14	1004	s						3	1	158		10	9					14	932
		2	9								15	665	s							2	634								15	401
		3	20								16	555	s							3	303
		4	88								17	651	s							4	270							2	1	684		13	13
		5	103																	5	17								2	834
		6	34							2	1	193		21	21					6	6								3	365
		7	34								2	319								7	605								4	446
		8	15								3	592								8	0								5	877
											4	483								9	48								6	850
	6	1	9		4	4					5	515																	7	455
		2	15								6	884							4										8	869
		3	17								7	401																	9	934
		4	41								8	453																	10	1141
											9	320																	11	902
	7	1	102		6	6					10	349																	12	1222
		2	78								11	969																	13	764
		3	112								12	268
		4	499	sat							13	319																3	1	476		11	11
		5	149								14	839																	2	680
		6	81								15	314																	3	675
											16	527																	4	762
	8	1	167	sat	10	10					17	839																	5	622
		2	322	sat							18	803																	6	352
		3	290								19	1486																	7	705
		4	120								20	741																	8	856
		5	177								21	593																	9	572
		6	98																										10	539
		7	82							3	1	602	s	21	21														11	654
		8	52								2	531
		9	284								3	502
		10	82								4	128	s
											5	208	s
	9	1	298	sat	11	1					6	191	s
											7	251	s
	10	1	35		9	4					8	287
		2	25								9	353
		3	33								10	634
		4	31								11	227	s
											12	392
											13	194	s
											14	179
											15	171
											16	309
											17	366
											18	210
											19	141
											20	212
											21	122
										4	1	433		14	14
											2	500
											3	607
											4	517
											5	366
											6	501
											7	405
											8	1285
											9	339
											10	246
											11	726
											12	204
											13	421
											14	433
			44									73

[truncated: 16 more sheets: Fig 3E, fig 4A, Fig 4B, Fig 4D, Fig 4F, Fig 4G, Fig 4H, Fig 5B, Fig 5E, Fig 6D, Fig 6E, Fig S4B, Fig S5E,F, Fig S6C, Fig S7A, smFISH probes]
